# Supplementary material for: De Novo Assembly of Venom Gland Transcriptome of Tropidolaemus wagleri (Temple Pit Viper, Malaysia) and Insights into the Origin of Its Major Toxin, Waglerin
Source: Toxins (Basel). 2023 Sep 21;15(9):585. doi: 10.3390/toxins15090585 (PMC10537322; doi:10.3390/toxins15090585)
Supplement: Supplementary file 1 [file toxins-15-00585-s001.zip]

Archive with 1 entries (1 files):
- toxins-2571600-supplementary.xlsx
