# Supplementary material for: De Novo Assembly of Venom Gland Transcriptome of Tropidolaemus wagleri (Temple Pit Viper, Malaysia) and Insights into the Origin of Its Major Toxin, Waglerin
Source: Toxins (Basel). 2023 Sep 21;15(9):585. doi: 10.3390/toxins15090585 (PMC10537322; doi:10.3390/toxins15090585)
Supplement: Supplementary file 1 [file toxins-15-00585-s001.zip › toxins-2571600-supplementary.xlsx]

## Sheet: Transcripts (FPKM>1)
geneID	geneLength	TW1b_rawfragments(19851675)	TW1b_FPKM	Nr-ID	Nr-Score	Nr-Evalue	Nr-annotation
CL14.Contig1_TW1b	1433	4915395	172789	gi|118575167|sp|Q27J49.1|BNP_LACMU	203.8	1e-50	RecName: Full=Bradykinin-potentiating and C-type natriuretic peptides; AltName: Full=BPP-CNP; Contains: RecName: Full=Bradykinin-potentiating peptide 1; Short=BPP 1; Contains: RecName: Full=Bradykinin-potentiating peptide 2; Short=BPP 2; Contains: RecName: Full=Bradykinin-potentiating peptide 3; Short=BPP 3; Contains: RecName: Full=Bradykinin-potentiating peptide 4; Short=BPP 4; Contains: RecName…
CL14.Contig2_TW1b	221	362864	82709.3	--	--	--	--
Unigene24854_TW1b	334	494924	74644	--	--	--	--
Unigene24331_TW1b	235	114245	24489.1	gi|995748|emb|CAA62600.1|	86.3	4e-16	atrolysin e [Protobothrops mucrosquamatus]
CL1504.Contig1_TW1b	1934	527438	13737.8	gi|82217336|sp|Q90ZI3.1|VM3H1_PROFL	801.6	0	RecName: Full=Zinc metalloproteinase-disintegrin HV1; AltName: Full=Snake venom metalloproteinase; Short=SVMP; AltName: Full=Vascular apoptosis-inducing protein; Short=VAP; Flags: Precursor >gi|14325767|dbj|BAB60682.1| vascular apoptosis-inducing protein [Trimeresurus flavoviridis]
CL1142.Contig2_TW1b	548	118234	10868.4	gi|194395418|gb|ACF60256.1|	320.1	3e-86	cytochrome c oxidase subunit I [Deinagkistrodon acutus]
Unigene18_TW1b	629	122200	9786.41	gi|82133788|sp|Q8AYA5.1|AGGA2_AGKAC	257.7	2e-67	RecName: Full=Agglucetin subunit alpha-2; AltName: Full=Antithrombin 1 chain A; Flags: Precursor >gi|23321261|gb|AAN23125.1| agglucetin-alpha 2 subunit precursor [Deinagkistrodon acutus]
CL3149.Contig1_TW1b	1071	176613	8306.84	gi|74487327|ref|YP_313671.1|	399.8	1e-109	cytochrome c oxidase subunit II [Ovophis okinavensis] >gi|73760176|dbj|BAE19978.1| cytochrome oxidase subunit 2 (mitochondrion) [Ovophis okinavensis]
Unigene330_TW1b	1887	283296	7562.6	gi|109254960|gb|ABG26978.1|	865.9	0	metalloproteinase isoform 1 [Sistrurus catenatus edwardsi]
CL82.Contig1_TW1b	596	87563	7400.78	gi|224588085|ref|YP_002640610.1|	229.6	7e-59	NADH dehydrogenase subunit 1 [Viridovipera stejnegeri stejnegeri] >gi|224037275|gb|ACN37846.1| NADH dehydrogenase subunit 1 [Viridovipera stejnegeri stejnegeri]
CL179.Contig1_TW1b	2431	329714	6832.12	gi|224588097|ref|YP_002640622.1|	597.4	1e-168	cytochrome b [Viridovipera stejnegeri stejnegeri] >gi|224037287|gb|ACN37858.1| cytochrome b [Viridovipera stejnegeri stejnegeri]
Unigene23090_TW1b	1550	166477	5410.35	gi|338855292|gb|AEJ31975.1|	235	8e-60	C-type lectin 9 [Crotalus adamanteus]
CL4078.Contig1_TW1b	2266	242560	5392.15	gi|339906295|ref|YP_004733096.1|	512.7	3e-143	cytochrome c oxidase subunit I [Nerodia sipedon] >gi|335892892|gb|AEH59652.1| cytochrome c oxidase subunit I [Nerodia sipedon]
CL284.Contig3_TW1b	1642	166023	5093.28	gi|156878363|ref|YP_001434494.1|	427.2	1e-117	cytochrome c oxidase subunit III [Agkistrodon piscivorus] >gi|94537510|gb|ABF29840.1| cytochrome c oxidase subunit 3 [Agkistrodon piscivorus]
CL1723.Contig1_TW1b	770	74189	4853.46	gi|26397573|sp|O57385.1|PA2H_DEIAC	201.8	2e-50	RecName: Full=Basic phospholipase A2 homolog acutohaemolysin; Short=svPLA2 homolog; AltName: Full=Dac-K49II; Flags: Precursor >gi|2760481|emb|CAA11159.1| phospholipase a2 [Deinagkistrodon acutus]
CL880.Contig1_TW1b	802	70697	4440.48	--	--	--	--
CL62.Contig1_TW1b	1607	140511	4404.51	gi|63146076|gb|AAY33972.1|	75.1	1e-11	PDI [Oxyuranus scutellatus scutellatus]
CL3800.Contig1_TW1b	1959	162289	4173.09	gi|224588085|ref|YP_002640610.1|	315.5	6e-84	NADH dehydrogenase subunit 1 [Viridovipera stejnegeri stejnegeri] >gi|224037275|gb|ACN37846.1| NADH dehydrogenase subunit 1 [Viridovipera stejnegeri stejnegeri]
Unigene22180_TW1b	2604	214893	4157.04	gi|401021343|gb|AFP89360.1|	945.3	0	L-amino acid oxidase [Lachesis muta]
Unigene19676_TW1b	281	21381	3832.87	gi|194395425|gb|ACF60263.1|	155.2	8e-37	NADH dehydrogenase subunit 4 [Deinagkistrodon acutus]
Unigene19677_TW1b	998	74039	3737.08	gi|74487331|ref|YP_313675.1|	177.6	8e-43	NADH dehydrogenase subunit 3 [Ovophis okinavensis] >gi|73760180|dbj|BAE19982.1| NADH dehydrogenase subunit 3 (mitochondrion) [Ovophis okinavensis]
Unigene16905_TW1b	1330	81819	3098.88	gi|327261759|ref|XP_003215696.1|	563.9	6e-159	PREDICTED: s-adenosylmethionine decarboxylase proenzyme-like [Anolis carolinensis]
Unigene702_TW1b	437	26699	3077.63	--	--	--	--
Unigene19675_TW1b	1512	91849	3060.03	gi|164420860|ref|YP_001648770.1|	495.4	3e-138	NADH dehydrogenase subunit 4 [Deinagkistrodon acutus] >gi|84371444|gb|ABC55899.1| NADH dehydrogenase subunit 4 [Deinagkistrodon acutus]
CL2758.Contig1_TW1b	490	27485	2825.55	gi|88909649|sp|P84175.2|RS12_CHICK	267.7	1e-70	RecName: Full=40S ribosomal protein S12
Unigene19684_TW1b	480	26850	2817.77	gi|63146076|gb|AAY33972.1|	65.5	9e-10	PDI [Oxyuranus scutellatus scutellatus]
CL2086.Contig1_TW1b	2113	111545	2659.22	gi|426236749|ref|XP_004012330.1|	951	0	PREDICTED: elongation factor 1-alpha 1-like [Ovis aries]
Unigene19682_TW1b	528	27319	2606.36	--	--	--	--
CL3441.Contig1_TW1b	1340	67153	2524.43	gi|345543|pir||JC1348	36.6	2e-13	hypothetical 18K protein - goldfish mitochondrion
Unigene24855_TW1b	397	17921	2273.92	--	--	--	--
Unigene19696_TW1b	375	15767	2117.97	gi|8571478|gb|AAF76899.1|	194.1	1e-48	creatine kinase [Zaocys dhumnades]
Unigene24402_TW1b	312	12860	2076.3	--	--	--	--
Unigene14484_TW1b	416	16124	1952.46	gi|471407667|ref|XP_004385420.1|	203	3e-51	PREDICTED: 60S ribosomal protein L23a [Trichechus manatus latirostris]
CL1749.Contig1_TW1b	2498	95395	1923.69	gi|395505719|ref|XP_003757187.1|	1236.9	0	PREDICTED: 78 kDa glucose-regulated protein [Sarcophilus harrisii]
Unigene24407_TW1b	445	16851	1907.52	--	--	--	--
CL4108.Contig1_TW1b	1372	51462	1889.45	--	--	--	--
Unigene24655_TW1b	995	36296	1837.55	gi|395455150|sp|F8S0Z7.1|V5NTD_CROAD	504.2	4e-141	RecName: Full=Snake venom 5&apos;-nucleotidase; Short=5&apos;-NT; AltName: Full=Ecto-5&apos;-nucleotidase; Flags: Precursor >gi|338855300|gb|AEJ31979.1| ecto-5&apos; nucleotidase [Crotalus adamanteus]
Unigene19683_TW1b	1152	41464	1813.1	gi|406829591|gb|AFS63888.1|	436	1e-120	GPX3 [Thamnophis elegans]
CL445.Contig1_TW1b	250	8827	1778.59	gi|441628709|ref|XP_003275965.2|	116.7	3e-25	PREDICTED: polyubiquitin-C-like [Nomascus leucogenys]
Unigene23233_TW1b	1992	69305	1752.58	gi|403399517|sp|A8E2V8.1|PA2A_TRIGS	180.6	2e-43	RecName: Full=Acidic phospholipase A2 Tgc-E6; Short=svPLA2; AltName: Full=Phosphatidylcholine 2-acylhydrolase; Flags: Precursor >gi|59727071|gb|AAW92121.1| acidic phospholipase A2 [Trimeresurus gracilis]
CL551.Contig4_TW1b	2520	83087	1660.87	gi|465951230|gb|EMP24249.1|	1590.9	0	Elongation factor 2 [Chelonia mydas]
Unigene17003_TW1b	856	27510	1618.9	gi|344295217|ref|XP_003419310.1|	503.8	4e-141	PREDICTED: 60S acidic ribosomal protein P0-like [Loxodonta africana]
Unigene16906_TW1b	2325	72821	1577.74	gi|148672948|gb|EDL04895.1|	149.8	6e-34	mCG120650 [Mus musculus]
Unigene22171_TW1b	738	22822	1557.76	gi|327283014|ref|XP_003226237.1|	394.4	2e-108	PREDICTED: 60S ribosomal protein L13a-like [Anolis carolinensis]
Unigene21595_TW1b	2632	81293	1555.86	gi|327283838|ref|XP_003226647.1|	1240.7	0	PREDICTED: polyadenylate-binding protein 1-like [Anolis carolinensis]
Unigene24659_TW1b	1922	58852	1542.45	gi|395455152|sp|B6EWW8.1|V5NTD_GLOBR	639	0	RecName: Full=Snake venom 5&apos;-nucleotidase; Short=5&apos;-NT; AltName: Full=Ecto-5&apos;-nucleotidase; Flags: Precursor >gi|211926756|dbj|BAG82602.1| ecto-5&apos;-nucleotidase [Gloydius brevicaudus]
Unigene19702_TW1b	273	8302	1531.87	--	--	--	--
Unigene5263_TW1b	1685	50786	1518.26	gi|327289640|ref|XP_003229532.1|	300.8	1e-79	PREDICTED: adenine phosphoribosyltransferase-like [Anolis carolinensis]
Unigene19678_TW1b	580	16170	1404.38	gi|164420861|ref|YP_001648771.1|	297.4	2e-79	NADH dehydrogenase subunit 5 [Deinagkistrodon acutus] >gi|84371445|gb|ABC55900.1| NADH dehydrogenase subunit 5 [Deinagkistrodon acutus] >gi|194395426|gb|ACF60264.1| NADH dehydrogenase subunit 5 [Deinagkistrodon acutus]
Unigene24866_TW1b	368	10020	1371.59	gi|327265789|ref|XP_003217690.1|	139.4	4e-32	PREDICTED: 60S ribosomal protein L29-like [Anolis carolinensis]
Unigene23110_TW1b	968	25676	1336.15	--	--	--	--
CL448.Contig1_TW1b	767	20013	1314.38	gi|406609998|dbj|BAM44992.1|	424.5	2e-117	hypothetical protein [Gloydius blomhoffi]
Unigene24861_TW1b	698	18148	1309.71	gi|327280722|ref|XP_003225100.1|	365.2	1e-99	PREDICTED: 60S ribosomal protein L18-like [Anolis carolinensis]
CL2773.Contig1_TW1b	2227	56209	1271.42	gi|327264037|ref|XP_003216823.1|	820.1	0	PREDICTED: calreticulin-like [Anolis carolinensis]
Unigene5251_TW1b	799	19648	1238.72	gi|82219689|sp|Q98TX2.3|RS3A_OPHHA	503.1	6e-141	RecName: Full=40S ribosomal protein S3a >gi|12958634|gb|AAK09383.1|AF321768_1 ribosomal protein S3a [Ophiophagus hannah]
Unigene23109_TW1b	4152	101219	1228.03	gi|327278635|ref|XP_003224066.1|	601.3	1e-169	PREDICTED: solute carrier family 45 member 3-like [Anolis carolinensis]
Unigene23822_TW1b	289	6873	1197.98	gi|441656719|ref|XP_004093171.1|	128.3	1e-28	PREDICTED: LOW QUALITY PROTEIN: elongation factor 2 [Nomascus leucogenys]
Unigene14474_TW1b	910	21633	1197.51	gi|52138653|ref|NP_001004379.1|	522.7	9e-147	60S ribosomal protein L7a [Gallus gallus] >gi|417673|sp|P32429.2|RL7A_CHICK RecName: Full=60S ribosomal protein L7a >gi|63778|emb|CAA44506.1| ribosomal protein L7a [Gallus gallus] >gi|601884|dbj|BAA03395.1| ribosomal protein L7a [Gallus gallus] >gi|28866784|dbj|BAC65169.1| ribosomal protein L7a [Gallus gallus]
CL977.Contig2_TW1b	590	13835	1181.22	gi|327287930|ref|XP_003228681.1|	380.2	3e-104	PREDICTED: 40S ribosomal protein S4-like [Anolis carolinensis]
Unigene24856_TW1b	554	12800	1163.87	gi|470620201|ref|XP_004318392.1|	281.6	1e-74	PREDICTED: 60S ribosomal protein L23 [Tursiops truncatus]
Unigene23986_TW1b	763	17348	1145.32	gi|327268286|ref|XP_003218929.1|	180.6	6e-44	PREDICTED: spermine synthase-like [Anolis carolinensis]
CL2383.Contig1_TW1b	600	13290	1115.77	gi|426244196|ref|XP_004015912.1|	268.1	1e-70	PREDICTED: 40S ribosomal protein S15a-like [Ovis aries]
CL445.Contig5_TW1b	234	5160	1110.8	gi|470594802|ref|XP_004310480.1|	110.9	1e-23	PREDICTED: polyubiquitin-C, partial [Tursiops truncatus]
CL4164.Contig1_TW1b	601	13103	1098.24	gi|334313876|ref|XP_001368281.2|	265.4	1e-69	PREDICTED: hypothetical protein LOC100013927 [Monodelphis domestica]
Unigene24863_TW1b	541	11644	1084.2	gi|449272957|gb|EMC82606.1|	291.6	1e-77	60S ribosomal protein L26, partial [Columba livia]
Unigene21602_TW1b	785	16683	1070.55	gi|338855302|gb|AEJ31980.1|	467.2	3e-130	phosphodiesterase 1 [Crotalus adamanteus]
Unigene19681_TW1b	260	5378	1041.96	--	--	--	--
CL313.Contig1_TW1b	1549	31990	1040.32	gi|327280689|ref|XP_003225084.1|	693.7	0	PREDICTED: fructose-bisphosphate aldolase A-like [Anolis carolinensis]
CL733.Contig1_TW1b	1326	26770	1016.97	--	--	--	--
Unigene24857_TW1b	988	19632	1000.95	gi|395504470|ref|XP_003756572.1|	56.6	2e-06	PREDICTED: uncharacterized protein LOC100925129 [Sarcophilus harrisii]
CL3651.Contig1_TW1b	1039	20642	1000.78	gi|45382329|ref|NP_990729.1|	330.1	1e-88	translationally-controlled tumor protein homolog [Gallus gallus] >gi|1174624|sp|P43347.1|TCTP_CHICK RecName: Full=Translationally-controlled tumor protein homolog; Short=TCTP; AltName: Full=p23; AltName: Full=pCHK23 >gi|517091|dbj|BAA05374.1| transrationally controlled tumor protein [Gallus gallus] >gi|825782|gb|AAA67296.1| growth-related translationally controlled tumor protein [Gallus gallus]
CL4183.Contig1_TW1b	347	6742	978.728	gi|465989689|gb|EMP38155.1|	152.1	7e-36	Putative phospholipid-transporting ATPase VB [Chelonia mydas]
Unigene14412_TW1b	466	8976	970.286	gi|327285534|ref|XP_003227488.1|	256.1	3e-67	PREDICTED: 60S ribosomal protein L13-like [Anolis carolinensis]
Unigene23987_TW1b	1642	30700	941.82	gi|327268286|ref|XP_003218929.1|	504.2	8e-141	PREDICTED: spermine synthase-like [Anolis carolinensis]
CL889.Contig1_TW1b	649	12100	939.168	gi|327271079|ref|XP_003220315.1|	390.6	3e-107	PREDICTED: 40S ribosomal protein S8-like [Anolis carolinensis]
Unigene19695_TW1b	1102	19633	897.445	gi|8571478|gb|AAF76899.1|	589.7	8e-167	creatine kinase [Zaocys dhumnades]
Unigene18096_TW1b	619	10827	881.09	gi|327272906|ref|XP_003221225.1|	370.5	2e-101	PREDICTED: 60S ribosomal protein L18a-like [Anolis carolinensis]
Unigene24860_TW1b	574	9959	873.99	gi|71895103|ref|NP_001026004.1|	317.8	1e-85	40S ribosomal protein S11 [Gallus gallus] >gi|13516490|dbj|BAB40319.1| ribosomal protein S11 [Gallus gallus]
CL884.Contig1_TW1b	747	12807	863.634	gi|327264270|ref|XP_003216937.1|	446.8	4e-124	PREDICTED: 60S ribosomal protein L10-like [Anolis carolinensis]
CL2029.Contig1_TW1b	388	6636	861.544	gi|327262875|ref|XP_003216249.1|	204.5	1e-51	PREDICTED: 60S ribosomal protein L37-like [Anolis carolinensis]
CL445.Contig2_TW1b	592	9851	838.227	gi|344283081|ref|XP_003413301.1|	274.6	1e-72	PREDICTED: ubiquitin-60S ribosomal protein L40-like [Loxodonta africana]
CL2605.Contig1_TW1b	423	7030	837.178	gi|390480027|ref|XP_002763137.2|	225.3	6e-58	PREDICTED: 60S ribosomal protein L36a-like [Callithrix jacchus]
Unigene24870_TW1b	452	7301	813.667	gi|392350286|ref|XP_003750613.1|	269.2	4e-71	PREDICTED: 40S ribosomal protein S17-like [Rattus norvegicus]
Unigene24858_TW1b	612	9793	806.06	gi|395537564|ref|XP_003770768.1|	350.9	2e-95	PREDICTED: 40S ribosomal protein S10-like, partial [Sarcophilus harrisii]
Unigene14433_TW1b	1282	19798	777.922	gi|449270657|gb|EMC81316.1|	704.9	0	60S ribosomal protein L4, partial [Columba livia]
Unigene16879_TW1b	878	13171	755.661	gi|301761916|ref|XP_002916383.1|	326.6	9e-88	PREDICTED: 60S ribosomal protein L12-like [Ailuropoda melanoleuca]
CL1651.Contig1_TW1b	592	8733	743.095	gi|410911834|ref|XP_003969395.1|	185.3	1e-45	PREDICTED: leucine-rich repeat-containing protein 71-like [Takifugu rubripes]
Unigene24859_TW1b	1469	21527	738.184	gi|327266278|ref|XP_003217933.1|	673.7	0	PREDICTED: guanine nucleotide-binding protein subunit beta-2-like 1-like [Anolis carolinensis]
Unigene19694_TW1b	820	11993	736.744	--	--	--	--
Unigene14434_TW1b	1402	20426	733.902	gi|395848822|ref|XP_003797041.1|	584.3	5e-165	PREDICTED: ADP/ATP translocase 2 [Otolemur garnettii]
CL1654.Contig2_TW1b	1342	19095	716.754	gi|190195325|gb|ACE73569.1|	444.5	6e-123	cysteine-rich seceretory protein Og-CRPa [Trimeresurus gracilis]
Unigene5370_TW1b	885	12532	713.313	gi|82242790|sp|Q8AY75.1|CALGL_BOTIN	307.4	6e-82	RecName: Full=Calglandulin >gi|23506661|gb|AAN37910.1| calglandulin EF-hand protein [Bothrops insularis]
CL2805.Contig2_TW1b	2175	30739	711.923	gi|397498485|ref|XP_003820013.1|	1267.7	0	PREDICTED: heat shock cognate 71 kDa protein [Pan paniscus]
Unigene14465_TW1b	791	10597	674.853	gi|332245592|ref|XP_003271942.1|	308.9	1e-82	PREDICTED: 40S ribosomal protein S18 isoform 1 [Nomascus leucogenys]
Unigene14413_TW1b	310	4138	672.406	gi|432851694|ref|XP_004067038.1|	157.5	1e-37	PREDICTED: 60S ribosomal protein L13-like isoform 2 [Oryzias latipes]
Unigene19653_TW1b	1527	20324	670.46	gi|465990854|gb|EMP38506.1|	815.8	0	Elongation factor 1-gamma [Chelonia mydas]
Unigene24871_TW1b	537	7141	669.865	gi|345327915|ref|XP_001509733.2|	264.6	1e-69	PREDICTED: 60S ribosomal protein L14-like [Ornithorhynchus anatinus]
CL1969.Contig1_TW1b	4588	59955	658.271	gi|353228407|emb|CCD57104.1|	68.2	5e-09	gag-pro-pol polyprotein [PreXMRV-2]
Unigene24869_TW1b	681	8727	645.536	gi|449283666|gb|EMC90271.1|	379	1e-103	40S ribosomal protein S7, partial [Columba livia]
Unigene24825_TW1b	258	3198	624.398	--	--	--	--
CL2857.Contig1_TW1b	519	6416	622.73	gi|465954254|gb|EMP25805.1|	241.1	1e-62	Ubiquitin-like protein FUBI [Chelonia mydas]
Unigene5286_TW1b	559	6861	618.27	gi|327268884|ref|XP_003219225.1|	307.8	1e-82	PREDICTED: 60S ribosomal protein L24-like [Anolis carolinensis]
Unigene14485_TW1b	234	2842	611.802	gi|465988704|gb|EMP37800.1|	126.7	3e-28	Serine/threonine-protein kinase Nek8 [Chelonia mydas]
CL412.Contig2_TW1b	778	9436	610.958	gi|471367241|ref|XP_004374150.1|	517.3	3e-145	PREDICTED: actin, cytoplasmic 2 [Trichechus manatus latirostris]
CL2548.Contig1_TW1b	2010	24175	605.861	gi|338855302|gb|AEJ31980.1|	1271.9	0	phosphodiesterase 1 [Crotalus adamanteus]
Unigene14406_TW1b	708	8456	601.637	gi|440913556|gb|ELR63001.1|	379	1e-103	60S ribosomal protein L17, partial [Bos grunniens mutus]
Unigene23300_TW1b	2152	25632	599.989	gi|327274220|ref|XP_003221876.1|	84.3	2e-14	PREDICTED: c-X-C motif chemokine 11-like [Anolis carolinensis]
Unigene5252_TW1b	610	7263	599.776	gi|307746908|ref|NP_001182714.1|	89	1e-16	thymosin beta 15 [Gallus gallus] >gi|20140786|sp|Q9DET5.3|TB15A_COTJA RecName: Full=Thymosin beta-15A homolog; AltName: Full=Thymosin beta >gi|11342543|emb|CAC17010.1| thymosin beta [Coturnix japonica] >gi|112889609|gb|ABI26171.1| thymosin beta 15-like protein [Gallus gallus] >gi|223929922|gb|ACN24619.1| thymosin beta 15 [Gallus gallus] >gi|449269968|gb|EMC80703.1| Thymosin beta-15A like protein …
Unigene5742_TW1b	537	6356	596.228	gi|465978233|gb|EMP34974.1|	280.4	2e-74	Sn1-specific diacylglycerol lipase beta [Chelonia mydas]
Unigene21528_TW1b	382	4481	590.901	gi|327280582|ref|XP_003225031.1|	184.9	1e-45	PREDICTED: 60S ribosomal protein L28-like [Anolis carolinensis]
Unigene19664_TW1b	1081	12670	590.41	--	--	--	--
CL3577.Contig2_TW1b	260	3005	582.202	gi|471368189|ref|XP_004374621.1|	172.9	4e-42	PREDICTED: 40S ribosomal protein S23 [Trichechus manatus latirostris]
Unigene24192_TW1b	875	10096	581.225	--	--	--	--
CL2173.Contig1_TW1b	521	5999	580.021	gi|327269474|ref|XP_003219519.1|	222.2	8e-57	PREDICTED: 60S acidic ribosomal protein P1-like [Anolis carolinensis]
CL287.Contig1_TW1b	1351	15387	573.722	gi|327290569|ref|XP_003229995.1|	564.7	4e-159	PREDICTED: 40S ribosomal protein S2-like [Anolis carolinensis]
Unigene16767_TW1b	858	9681	568.376	gi|327263697|ref|XP_003216654.1|	481.5	2e-134	PREDICTED: 40S ribosomal protein S6-like [Anolis carolinensis]
Unigene5253_TW1b	486	5432	563.023	gi|73917399|sp|Q69CJ9.3|RL35_OPHHA	236.1	4e-61	RecName: Full=60S ribosomal protein L35 >gi|38049476|gb|AAR10441.1| ribosomal protein L35 [Ophiophagus hannah]
Unigene14152_TW1b	1026	11246	552.145	gi|327270707|ref|XP_003220130.1|	594.7	2e-168	PREDICTED: 60S ribosomal protein L5-like [Anolis carolinensis]
Unigene19666_TW1b	1385	14878	541.125	gi|212274308|ref|NP_001085717.2|	167.9	1e-39	selenoprotein M precursor [Xenopus laevis] >gi|190358766|sp|Q6GP98.2|SELM_XENLA RecName: Full=Selenoprotein M; Short=SelM; Flags: Precursor
CL4080.Contig1_TW1b	1041	11039	534.173	gi|327278514|ref|XP_003224007.1|	595.9	1e-168	PREDICTED: 40S ribosomal protein SA-like [Anolis carolinensis]
CL1777.Contig1_TW1b	872	9244	534.006	gi|327278842|ref|XP_003224169.1|	362.8	1e-98	PREDICTED: ferritin heavy chain-like [Anolis carolinensis]
CL1351.Contig1_TW1b	359	3761	527.73	gi|291407871|ref|XP_002720263.1|	115.5	7e-25	PREDICTED: ribosomal protein L39-like [Oryctolagus cuniculus]
Unigene24880_TW1b	791	8244	525.006	gi|327269687|ref|XP_003219624.1|	461.5	2e-128	PREDICTED: 60S ribosomal protein L7-like [Anolis carolinensis]
Unigene19658_TW1b	3281	34056	522.866	gi|403334965|gb|EJY66653.1|	77.4	5e-12	hypothetical protein OXYTRI_13058 [Oxytricha trifallax]
Unigene24865_TW1b	1879	19229	515.505	gi|45383890|ref|NP_989441.1|	832.8	0	protein disulfide-isomerase A3 precursor [Gallus gallus] >gi|82243463|sp|Q8JG64.1|PDIA3_CHICK RecName: Full=Protein disulfide-isomerase A3; AltName: Full=Endoplasmic reticulum resident protein 57; Short=ER protein 57; Short=ERp57; AltName: Full=Glucose-regulated thiol oxidoreductase 58 kDa protein; Flags: Precursor >gi|22651801|gb|AAM82759.1| glucose regulated thiol oxidoreductase protein precurs…
CL4132.Contig1_TW1b	294	3007	515.216	--	--	--	--
Unigene24752_TW1b	353	3601	513.868	--	--	--	--
Unigene14183_TW1b	269	2737	512.537	gi|327269809|ref|XP_003219685.1|	189.1	5e-47	PREDICTED: translocating chain-associated membrane protein 1-like 1-like isoform 2 [Anolis carolinensis]
Unigene24878_TW1b	838	8519	512.091	gi|327271967|ref|XP_003220758.1|	227.3	7e-58	PREDICTED: pancreatic progenitor cell differentiation and proliferation factor-like [Anolis carolinensis]
Unigene20826_TW1b	2511	25196	505.461	gi|327277318|ref|XP_003223412.1|	798.5	0	PREDICTED: 55 kDa erythrocyte membrane protein-like [Anolis carolinensis]
Unigene24864_TW1b	946	9381	499.529	gi|327268441|ref|XP_003219006.1|	524.6	2e-147	PREDICTED: 60S ribosomal protein L8-like [Anolis carolinensis]
Unigene24872_TW1b	473	4640	494.151	gi|444727930|gb|ELW68403.1|	224.9	9e-58	Mitochondrial folate transporter/carrier [Tupaia chinensis]
Unigene24875_TW1b	1165	11318	489.38	gi|82077272|sp|Q5R2J2.1|G3P_TRISI	622.9	1e-176	RecName: Full=Glyceraldehyde-3-phosphate dehydrogenase; Short=GAPDH; AltName: Full=Peptidyl-cysteine S-nitrosylase GAPDH >gi|56377786|dbj|BAD74117.1| glyceraldehyde-3-phosphate dehydrogenase (GAPDH) homologue [Pelodiscus sinensis]
Unigene6385_TW1b	593	5744	487.936	gi|358801718|gb|AEU60016.1|	304.3	2e-81	myosin [Crotalus oreganus helleri]
CL4211.Contig1_TW1b	1016	9824	487.077	gi|4378025|gb|AAD19348.1|	306.2	1e-81	reverse transcriptase-like protein [Takifugu rubripes]
Unigene24830_TW1b	662	6179	470.179	gi|464885|sp|P33589.1|VSPF_LACMU	65.9	1e-09	RecName: Full=Thrombin-like enzyme gyroxin analog; Short=LM-TL; Short=SVTLE; AltName: Full=Fibrinogen-clotting enzyme; AltName: Full=Snake venom serine protease; Short=SVSP; AltName: Full=Venombin A >gi|408280|gb|AAB27876.1| gyroxin homolog [Lachesis muta=bushmaster snake, ssp. muta, venom, Peptide, 228 aa] >gi|449439|prf||1919267A thrombin-like enzyme
Unigene5254_TW1b	869	7962	461.536	gi|327280822|ref|XP_003225150.1|	481.5	2e-134	PREDICTED: 60S ribosomal protein L6-like [Anolis carolinensis]
Unigene5262_TW1b	551	5045	461.224	gi|444728027|gb|ELW68491.1|	345.9	5e-94	60S ribosomal protein L11 [Tupaia chinensis]
Unigene24882_TW1b	567	5157	458.16	gi|187469754|gb|AAI66953.1|	282.7	6e-75	LOC100170417 protein [Xenopus (Silurana) tropicalis]
Unigene24879_TW1b	547	4961	456.862	gi|31873372|emb|CAD97677.1|	350.9	1e-95	hypothetical protein [Homo sapiens]
CL1608.Contig1_TW1b	996	9015	455.942	--	--	--	--
Unigene24877_TW1b	545	4898	452.715	gi|66792868|ref|NP_001019712.1|	293.1	4e-78	40S ribosomal protein S15 [Bos taurus] >gi|75060401|sp|Q56K10.3|RS15_BOVIN RecName: Full=40S ribosomal protein S15 >gi|58760350|gb|AAW82085.1| ribosomal protein S15-like [Bos taurus] >gi|74353853|gb|AAI02069.1| Ribosomal protein S15 [Bos taurus] >gi|296485371|tpg|DAA27486.1| TPA: 40S ribosomal protein S15 [Bos taurus]
Unigene20823_TW1b	1055	9297	443.908	gi|449061870|sp|F8S101.1|PLB_CROAD	627.9	2e-178	RecName: Full=Phospholipase B; Short=PLB; Flags: Precursor >gi|338855308|gb|AEJ31983.1| phospholipase B [Crotalus adamanteus]
Unigene24277_TW1b	282	2453	438.179	gi|390369102|ref|XP_001184017.2|	84	2e-15	PREDICTED: H(+)/Cl(-) exchange transporter 7-like, partial [Strongylocentrotus purpuratus]
Unigene5255_TW1b	438	3806	437.721	--	--	--	--
Unigene24867_TW1b	1040	9024	437.088	gi|149640604|ref|XP_001511826.1|	365.9	1e-99	PREDICTED: 60S ribosomal protein L9-like [Ornithorhynchus anatinus]
Unigene24876_TW1b	468	4042	435.064	gi|310756796|gb|ADP20539.1|	239.2	4e-62	40S ribosomal protein S26 [Fukomys anselli] >gi|310756798|gb|ADP20540.1| 40S ribosomal protein S26 [Heterocephalus glaber]
Unigene19713_TW1b	278	2395	433.974	--	--	--	--
Unigene24862_TW1b	2421	20761	431.973	gi|16930529|gb|AAL31950.1|	124	2e-87	CDH1-D [Gallus gallus]
Unigene5794_TW1b	519	4427	429.68	gi|56118966|ref|NP_001007968.1|	229.9	3e-59	60S ribosomal protein L30 [Gallus gallus] >gi|54039169|sp|P67883.2|RL30_CHICK RecName: Full=60S ribosomal protein L30 >gi|54039170|sp|P67884.2|RL30_OPHHA RecName: Full=60S ribosomal protein L30 >gi|10442706|gb|AAG17442.1|AF297033_1 ribosomal protein L30 [Ophiophagus hannah] >gi|402507|dbj|BAA03394.1| ribosomal protein L30 [Gallus gallus] >gi|86355135|dbj|BAE78802.1| ribosomal protein L30 [Pelodis…
CL304.Contig1_TW1b	1598	13490	425.244	gi|327281641|ref|XP_003225555.1|	324.3	1e-86	PREDICTED: 60S ribosomal protein L21-like [Anolis carolinensis]
Unigene5258_TW1b	476	4008	424.154	gi|224046266|ref|XP_002198037.1|	207.6	1e-52	PREDICTED: 40S ribosomal protein S20 [Taeniopygia guttata] >gi|363730787|ref|XP_428540.3| PREDICTED: uncharacterized protein LOC430990 [Gallus gallus] >gi|387913924|gb|AFK10571.1| hypothetical protein [Callorhinchus milii]
Unigene24874_TW1b	1029	8569	419.486	gi|327285622|ref|XP_003227532.1|	401.4	3e-110	PREDICTED: peptidyl-prolyl cis-trans isomerase B-like [Anolis carolinensis]
Unigene17364_TW1b	2145	17557	412.312	gi|327261224|ref|XP_003215431.1|	479.6	3e-133	PREDICTED: 14-3-3 protein theta-like [Anolis carolinensis]
Unigene17289_TW1b	804	6568	411.51	gi|338719097|ref|XP_001917628.2|	299.7	1e-79	PREDICTED: troponin C, skeletal muscle-like [Equus caballus]
Unigene86_TW1b	1162	9455	409.881	gi|449061870|sp|F8S101.1|PLB_CROAD	501.5	3e-140	RecName: Full=Phospholipase B; Short=PLB; Flags: Precursor >gi|338855308|gb|AEJ31983.1| phospholipase B [Crotalus adamanteus]
Unigene24881_TW1b	913	7421	409.444	gi|327264882|ref|XP_003217239.1|	310.8	5e-83	PREDICTED: 60S ribosomal protein L27a-like [Anolis carolinensis]
Unigene24884_TW1b	458	3658	402.329	gi|449280784|gb|EMC88010.1|	252.3	5e-66	60S ribosomal protein L31 [Columba livia]
Unigene5264_TW1b	980	7816	401.755	gi|13385036|ref|NP_079862.1|	424.9	3e-117	60S ribosomal protein L15 [Mus musculus] >gi|15431293|ref|NP_002939.2| 60S ribosomal protein L15 isoform 1 [Homo sapiens] >gi|20806169|ref|NP_620814.1| 60S ribosomal protein L15 [Rattus norvegicus] >gi|118150852|ref|NP_001071334.1| 60S ribosomal protein L15 [Bos taurus] >gi|197102206|ref|NP_001127692.1| 60S ribosomal protein L15 [Pongo abelii] >gi|302148496|ref|NP_001180490.1| ribosomal protein L…
Unigene24868_TW1b	1060	8442	401.183	gi|291415306|ref|XP_002723895.1|	134.4	9e-30	PREDICTED: hypothetical protein [Oryctolagus cuniculus]
Unigene17193_TW1b	231	1833	399.718	--	--	--	--
Unigene16803_TW1b	2818	21636	386.758	gi|161408085|dbj|BAF94146.1|	1421.8	0	heat shock protein 90a [Alligator mississippiensis]
Unigene5266_TW1b	697	5309	383.692	gi|350538813|ref|NP_001232799.1|	265.4	1e-69	60S ribosomal protein L32-like [Taeniopygia guttata] >gi|356582407|ref|NP_001239184.1| ribosomal protein L32 [Gallus gallus]
Unigene23108_TW1b	2066	15721	383.312	--	--	--	--
Unigene14182_TW1b	802	6063	380.817	gi|327269809|ref|XP_003219685.1|	386.7	6e-106	PREDICTED: translocating chain-associated membrane protein 1-like 1-like isoform 2 [Anolis carolinensis]
Unigene5259_TW1b	700	5195	373.844	gi|432110945|gb|ELK34419.1|	303.9	4e-81	Phosphatidylinositol-4-phosphate 3-kinase C2 domain-containing subunit alpha [Myotis davidii]
Unigene14328_TW1b	334	2470	372.523	gi|431912035|gb|ELK14176.1|	165.2	8e-40	Protein DBF4 like protein B [Pteropus alecto]
Unigene22043_TW1b	461	3409	372.502	--	--	--	--
Unigene24886_TW1b	1037	7613	369.811	gi|358801603|gb|AEU60002.1|	191.4	6e-47	parvalbumin [Crotalus oreganus helleri]
Unigene5267_TW1b	1416	10377	369.157	gi|449470945|ref|XP_002194183.2|	625.2	2e-177	PREDICTED: annexin A2 [Taeniopygia guttata]
Unigene14181_TW1b	794	5805	368.286	gi|327269807|ref|XP_003219684.1|	190.7	6e-47	PREDICTED: translocating chain-associated membrane protein 1-like 1-like isoform 1 [Anolis carolinensis]
Unigene5471_TW1b	735	5344	366.254	gi|327290010|ref|XP_003229717.1|	171	4e-41	PREDICTED: protein S100-A10-like isoform 1 [Anolis carolinensis] >gi|327290012|ref|XP_003229718.1| PREDICTED: protein S100-A10-like isoform 2 [Anolis carolinensis] >gi|327290014|ref|XP_003229719.1| PREDICTED: protein S100-A10-like isoform 3 [Anolis carolinensis]
Unigene14565_TW1b	789	5735	366.15	gi|327286244|ref|XP_003227841.1|	379.8	7e-104	PREDICTED: integral membrane protein 2A-like [Anolis carolinensis]
Unigene24827_TW1b	455	3307	366.122	--	--	--	--
Unigene221_TW1b	2808	20177	361.962	gi|4378025|gb|AAD19348.1|	432.2	7e-119	reverse transcriptase-like protein [Takifugu rubripes]
Unigene21537_TW1b	916	6511	358.059	--	--	--	--
Unigene5261_TW1b	1087	7692	356.462	gi|406829599|gb|AFS63892.1|	499.6	1e-139	HSP70A1 [Thamnophis elegans]
Unigene23556_TW1b	1370	9692	356.365	--	--	--	--
Unigene20808_TW1b	234	1653	355.844	--	--	--	--
CL4197.Contig1_TW1b	1179	8320	355.478	gi|390355349|ref|XP_003728527.1|	88.6	6e-16	PREDICTED: uncharacterized protein LOC100893123 [Strongylocentrotus purpuratus]
Unigene24831_TW1b	4324	29974	349.19	gi|82106261|sp|Q8UVX1.1|VSPG_GLOUS	433.3	5e-119	RecName: Full=Snake venom serine protease gussurobin; Short=SVSP; Flags: Precursor >gi|18389603|gb|AAL68708.1|AF336126_1 thrombin-like serine protease [Gloydius ussuriensis] >gi|21309888|gb|AAM46086.1|AF370124_1 thrombin-like enzyme [Gloydius ussuriensis]
Unigene24873_TW1b	1849	12760	347.63	gi|327259929|ref|XP_003214788.1|	773.9	0	PREDICTED: nucleobindin-2-like [Anolis carolinensis]
Unigene150_TW1b	805	5546	347.046	--	--	--	--
Unigene22664_TW1b	727	4999	346.379	gi|327282332|ref|XP_003225897.1|	384.8	2e-105	PREDICTED: 40S ribosomal protein S9-like [Anolis carolinensis]
Unigene5297_TW1b	956	6376	335.964	gi|327280512|ref|XP_003224996.1|	270	1e-70	PREDICTED: alpha-crystallin B chain-like [Anolis carolinensis]
Unigene14103_TW1b	1548	10321	335.856	gi|327281791|ref|XP_003225630.1|	549.7	1e-154	PREDICTED: translocon-associated protein subunit alpha-like [Anolis carolinensis]
Unigene24885_TW1b	2158	14286	333.474	gi|57525168|ref|NP_001006186.1|	392.1	6e-107	transmembrane emp24 domain-containing protein 2 precursor [Gallus gallus]
Unigene24901_TW1b	801	5247	329.975	gi|327277659|ref|XP_003223581.1|	420.6	4e-116	PREDICTED: elongation factor 1-beta-like [Anolis carolinensis]
Unigene5450_TW1b	1044	6745	325.45	gi|327280914|ref|XP_003225196.1|	396	1e-108	PREDICTED: stromal cell-derived factor 2-like protein 1-like [Anolis carolinensis]
Unigene22096_TW1b	1384	8893	323.679	gi|327290360|ref|XP_003229891.1|	349.7	2e-94	PREDICTED: transmembrane emp24 domain-containing protein 10-like [Anolis carolinensis]
CL374.Contig1_TW1b	1342	8590	322.436	gi|327272028|ref|XP_003220788.1|	406.4	1e-111	PREDICTED: endonuclease domain-containing 1 protein-like [Anolis carolinensis]
Unigene17382_TW1b	1456	9228	319.263	gi|363741664|ref|XP_003642537.1|	654.4	0	PREDICTED: minor histocompatibility antigen H13 isoform 1 [Gallus gallus]
Unigene185_TW1b	2871	18195	319.243	gi|327262169|ref|XP_003215898.1|	859	0	PREDICTED: LOW QUALITY PROTEIN: ERO1-like protein beta-like [Anolis carolinensis]
Unigene5236_TW1b	664	4071	308.842	gi|465969971|gb|EMP32220.1|	177.2	5e-43	V-type proton ATPase subunit G 3 [Chelonia mydas]
Unigene5296_TW1b	1769	10842	308.734	gi|348581674|ref|XP_003476602.1|	142.1	9e-32	PREDICTED: stress-associated endoplasmic reticulum protein 1-like [Cavia porcellus]
Unigene24832_TW1b	4345	26377	305.801	gi|13959633|sp|Q91509.1|VSP3_PROMU	428.7	1e-117	RecName: Full=Beta-fibrinogenase mucrofibrase-3; AltName: Full=Snake venom serine protease; Short=SVSP; Flags: Precursor >gi|602600|emb|CAA58223.1| mucofirase 3 [Protobothrops mucrosquamatus]
Unigene21535_TW1b	1699	10308	305.622	--	--	--	--
CL3571.Contig1_TW1b	525	3177	304.832	gi|348507607|ref|XP_003441347.1|	57	4e-07	PREDICTED: hypothetical protein LOC100699101 [Oreochromis niloticus]
Unigene21772_TW1b	983	5932	303.984	gi|327261299|ref|XP_003215468.1|	556.2	8e-157	PREDICTED: protein disulfide-isomerase A6-like [Anolis carolinensis]
CL448.Contig4_TW1b	234	1411	303.748	gi|15042973|gb|AAK52506.2|AF362127_1	144.1	1e-33	venom thrombin-like enzyme [Deinagkistrodon acutus]
Unigene23644_TW1b	2070	12392	301.56	gi|86651866|gb|ABD14433.1|	23.9	1e-44	gag-pro-pol polyprotein [Mus musculus]
CL2805.Contig1_TW1b	1350	7999	298.473	gi|327276238|ref|XP_003222877.1|	775.4	0	PREDICTED: heat shock cognate 71 kDa protein-like [Anolis carolinensis]
Unigene24904_TW1b	672	3920	293.846	gi|45384260|ref|NP_990378.1|	288.9	1e-76	nucleoside diphosphate kinase [Gallus gallus] >gi|82190139|sp|O57535.1|NDK_CHICK RecName: Full=Nucleoside diphosphate kinase; Short=NDK; Short=NDP kinase >gi|2827444|gb|AAB99856.1| nucleoside diphosphate kinase [Gallus gallus]
Unigene24883_TW1b	886	5162	293.486	gi|163965364|ref|NP_001106673.1|	406.4	9e-112	nascent polypeptide-associated complex subunit alpha isoform b [Homo sapiens] >gi|356582415|ref|NP_001239186.1| nascent polypeptide-associated complex subunit alpha [Canis lupus familiaris] >gi|356582418|ref|NP_001239187.1| nascent polypeptide-associated complex subunit alpha [Canis lupus familiaris] >gi|71151996|sp|Q13765.1|NACA_HUMAN RecName: Full=Nascent polypeptide-associated complex subunit …
Unigene14120_TW1b	1281	7459	293.315	gi|465977985|gb|EMP34930.1|	363.6	1e-98	hypothetical protein UY3_07964 [Chelonia mydas]
Unigene24411_TW1b	390	2241	289.454	--	--	--	--
CL1832.Contig1_TW1b	388	2193	284.715	--	--	--	--
Unigene14081_TW1b	2951	16668	284.523	gi|327272356|ref|XP_003220951.1|	1456.4	0	PREDICTED: endoplasmin-like [Anolis carolinensis]
Unigene14787_TW1b	959	5387	282.964	--	--	--	--
Unigene24890_TW1b	1101	6175	282.522	gi|327273845|ref|XP_003221690.1|	350.1	1e-94	PREDICTED: signal peptidase complex subunit 3-like [Anolis carolinensis]
Unigene14810_TW1b	1789	10019	282.109	gi|327289131|ref|XP_003229278.1|	438.7	4e-121	PREDICTED: protein OS-9-like [Anolis carolinensis]
Unigene21538_TW1b	724	4034	280.673	--	--	--	--
Unigene24891_TW1b	523	2904	279.703	gi|444730664|gb|ELW71038.1|	297.4	2e-79	40S ribosomal protein S19 [Tupaia chinensis]
Unigene22110_TW1b	820	4528	278.161	--	--	--	--
Unigene568_TW1b	2176	11975	277.217	gi|444724281|gb|ELW64891.1|	122.9	7e-26	Myosin-7 [Tupaia chinensis]
Unigene14260_TW1b	1245	6838	276.67	gi|344276548|ref|XP_003410070.1|	80.5	2e-13	PREDICTED: transmembrane protein 176B-like [Loxodonta africana]
Unigene5304_TW1b	419	2239	269.18	--	--	--	--
Unigene16963_TW1b	352	1864	266.751	gi|45384000|ref|NP_990596.1|	71.2	1e-11	nucleolin [Gallus gallus] >gi|128840|sp|P15771.1|NUCL_CHICK RecName: Full=Nucleolin; AltName: Full=Protein C23
CL1165.Contig1_TW1b	283	1486	264.506	--	--	--	--
Unigene5260_TW1b	973	5089	263.465	gi|327289131|ref|XP_003229278.1|	482.3	1e-134	PREDICTED: protein OS-9-like [Anolis carolinensis]
Unigene5238_TW1b	630	3289	262.982	gi|149508990|ref|XP_001507413.1|	250	5e-65	PREDICTED: 60S ribosomal protein L22-like [Ornithorhynchus anatinus]
Unigene5452_TW1b	397	2052	260.369	gi|397479373|ref|XP_003810996.1|	179.9	3e-44	PREDICTED: actin, cytoplasmic 1-like [Pan paniscus]
Unigene14646_TW1b	278	1436	260.203	gi|466038075|ref|XP_004275750.1|	131.3	1e-29	PREDICTED: 60S ribosomal protein L38 [Orcinus orca]
CL1086.Contig2_TW1b	679	3498	259.509	gi|126344552|ref|XP_001378524.1|	164.5	3e-39	PREDICTED: hypothetical protein LOC100028506 [Monodelphis domestica]
Unigene24895_TW1b	664	3363	255.13	gi|426253563|ref|XP_004020462.1|	94.4	4e-18	PREDICTED: thymosin beta-4-like [Ovis aries]
Unigene5239_TW1b	540	2729	254.573	gi|426222763|ref|XP_004005553.1|	235.7	7e-61	PREDICTED: 60S ribosomal protein L34-like, partial [Ovis aries]
Unigene22269_TW1b	497	2504	253.794	gi|327263675|ref|XP_003216643.1|	319.3	4e-86	PREDICTED: fructose-bisphosphate aldolase B-like [Anolis carolinensis]
CL1938.Contig1_TW1b	495	2469	251.257	gi|302698823|dbj|BAJ14707.1|	167.2	2e-40	small serum protein-2 [Gloydius blomhoffi blomhoffi]
Unigene17250_TW1b	611	3002	247.498	--	--	--	--
Unigene9214_TW1b	976	4794	247.429	gi|327289529|ref|XP_003229477.1|	165.2	4e-39	PREDICTED: hypothetical protein LOC100561402 [Anolis carolinensis]
Unigene19715_TW1b	1410	6823	243.758	gi|327272082|ref|XP_003220815.1|	620.9	5e-176	PREDICTED: l-lactate dehydrogenase B chain-like [Anolis carolinensis]
Unigene17168_TW1b	1517	7338	243.666	gi|327272056|ref|XP_003220802.1|	809.7	0	PREDICTED: LOW QUALITY PROTEIN: rab GDP dissociation inhibitor beta-like [Anolis carolinensis]
Unigene24889_TW1b	550	2659	243.533	gi|60334810|gb|AAH90618.1|	293.9	2e-78	Rps16 protein [Mus musculus]
CL3276.Contig3_TW1b	954	4591	242.416	gi|344269363|ref|XP_003406522.1|	300.8	6e-80	PREDICTED: hypothetical protein LOC100657612 [Loxodonta africana]
Unigene24829_TW1b	204	981	242.238	gi|82242794|sp|Q8AY81.1|VSPST_VIRST	99.8	4e-20	RecName: Full=Thrombin-like enzyme stejnobin; Short=SVTLE; AltName: Full=Fibrinogen-clotting enzyme; AltName: Full=Snake venom serine protease; Short=SVSP; Flags: Precursor >gi|24266793|gb|AAN52347.1| stejnobin [Viridovipera stejnegeri]
Unigene5268_TW1b	411	1959	240.102	gi|297298482|ref|XP_001092401.2|	76.6	3e-13	PREDICTED: hypothetical protein LOC704066 [Macaca mulatta]
Unigene14861_TW1b	976	4639	239.429	gi|225706552|gb|ACO09122.1|	265.4	3e-69	Cofilin-2 [Osmerus mordax]
CL448.Contig3_TW1b	249	1183	239.325	gi|13959650|sp|Q9I8X2.1|VSP1_DEIAC	154.5	1e-36	RecName: Full=Thrombin-like enzyme acutobin; Short=SVTLE; AltName: Full=Fibrinogen-clotting enzyme; AltName: Full=Snake venom serine protease; Short=SVSP; Flags: Precursor >gi|8567983|gb|AAF76377.1| thrombin-like protein acutobin precursor [Deinagkistrodon acutus]
Unigene24893_TW1b	550	2608	238.862	gi|327259999|ref|XP_003214823.1|	208.8	1e-52	PREDICTED: 60S acidic ribosomal protein P2-like [Anolis carolinensis]
Unigene23609_TW1b	205	971	238.599	--	--	--	--
Unigene22111_TW1b	2323	10961	237.686	gi|327264405|ref|XP_003217004.1|	459.1	4e-127	PREDICTED: bax inhibitor 1-like isoform 1 [Anolis carolinensis] >gi|327264407|ref|XP_003217005.1| PREDICTED: bax inhibitor 1-like isoform 2 [Anolis carolinensis] >gi|327264409|ref|XP_003217006.1| PREDICTED: bax inhibitor 1-like isoform 3 [Anolis carolinensis]
CL674.Contig4_TW1b	1203	5660	237.003	gi|470614409|ref|XP_004316708.1|	693	0	PREDICTED: tubulin beta chain-like [Tursiops truncatus]
Unigene179_TW1b	660	3093	236.069	gi|441613683|ref|XP_004088161.1|	305.4	1e-81	PREDICTED: 40S ribosomal protein S14-like [Nomascus leucogenys]
Unigene23032_TW1b	598	2801	235.947	--	--	--	--
Unigene19640_TW1b	1370	6402	235.395	gi|359319642|ref|XP_546980.4|	90.1	2e-16	PREDICTED: myosin-7 [Canis lupus familiaris]
Unigene17192_TW1b	1248	5780	233.301	--	--	--	--
Unigene6490_TW1b	1930	8889	232.006	gi|363742570|ref|XP_003642654.1|	1187.6	0	PREDICTED: dolichyl-diphosphooligosaccharide--protein glycosyltransferase subunit STT3A-like [Gallus gallus] >gi|53130314|emb|CAG31486.1| hypothetical protein RCJMB04_6o16 [Gallus gallus]
Unigene6953_TW1b	779	3587	231.951	gi|410926479|ref|XP_003976706.1|	114	7e-24	PREDICTED: porimin-like [Takifugu rubripes]
Unigene24887_TW1b	1795	8233	231.045	gi|327288752|ref|XP_003229089.1|	808.1	0	PREDICTED: d-3-phosphoglycerate dehydrogenase-like [Anolis carolinensis]
Unigene5451_TW1b	634	2906	230.892	gi|395532202|ref|XP_003768160.1|	223.8	4e-57	PREDICTED: keratinocyte-associated protein 2 [Sarcophilus harrisii]
Unigene24888_TW1b	1333	6020	227.494	gi|327260956|ref|XP_003215298.1|	462.6	2e-128	PREDICTED: nucleophosmin-like isoform 1 [Anolis carolinensis]
Unigene24898_TW1b	487	2185	226.009	gi|82216089|sp|Q8UW19.1|RL36_LAPHA	211.1	1e-53	RecName: Full=60S ribosomal protein L36 >gi|18000285|gb|AAL54904.1|AF159903_1 60S ribosomal protein L36 [Lapemis hardwickii]
Unigene5310_TW1b	940	4210	225.609	gi|297271677|ref|XP_001099416.2|	246.9	1e-63	PREDICTED: profilin-1 isoform 1 [Macaca mulatta] >gi|402898402|ref|XP_003912212.1| PREDICTED: profilin-1 [Papio anubis]
Unigene22280_TW1b	1185	5302	225.385	gi|327277261|ref|XP_003223384.1|	384.8	4e-105	PREDICTED: clathrin light chain A-like isoform 1 [Anolis carolinensis]
Unigene22270_TW1b	861	3847	225.072	gi|327263675|ref|XP_003216643.1|	253.8	7e-66	PREDICTED: fructose-bisphosphate aldolase B-like [Anolis carolinensis]
CL1662.Contig3_TW1b	887	3943	223.927	--	--	--	--
CL2514.Contig1_TW1b	605	2660	221.477	--	--	--	--
Unigene19591_TW1b	279	1220	220.272	--	--	--	--
Unigene14712_TW1b	533	2295	216.899	gi|46562301|gb|AAT01286.1|	97.1	4e-19	MRP protein [Coturnix japonica]
Unigene24900_TW1b	374	1601	215.637	gi|327288644|ref|XP_003229036.1|	92.8	5e-18	PREDICTED: ATP synthase subunit epsilon, mitochondrial-like [Anolis carolinensis]
CL863.Contig1_TW1b	604	2580	215.172	gi|344268217|ref|XP_003405958.1|	192.2	1e-47	PREDICTED: 60S ribosomal protein L37a-like [Loxodonta africana]
Unigene5743_TW1b	1437	6044	211.87	gi|465978233|gb|EMP34974.1|	165.2	7e-39	Sn1-specific diacylglycerol lipase beta [Chelonia mydas]
Unigene24828_TW1b	221	923	210.384	--	--	--	--
Unigene16848_TW1b	613	2553	209.794	gi|197129473|gb|ACH45971.1|	61.2	6e-64	putative ornithine decarboxylase antizyme variant 1 [Taeniopygia guttata]
Unigene17032_TW1b	1617	6715	209.189	gi|327263225|ref|XP_003216421.1|	860.9	0	PREDICTED: RNA polymerase II elongation factor ELL2-like [Anolis carolinensis]
CL76.Contig4_TW1b	323	1340	208.98	--	--	--	--
Unigene19712_TW1b	1352	5578	207.828	--	--	--	--
CL2523.Contig2_TW1b	452	1863	207.624	gi|2500802|sp|Q98961.1|CX5_NAJAT	164.1	1e-39	RecName: Full=Cytotoxin 5; AltName: Full=Cardiotoxin-5; Flags: Precursor >gi|1661036|gb|AAB18385.1| cardiotoxin 5 [Naja atra]
Unigene14755_TW1b	847	3491	207.62	gi|327281458|ref|XP_003225465.1|	479.2	1e-133	PREDICTED: 40S ribosomal protein S3-like [Anolis carolinensis]
Unigene103_TW1b	957	3940	207.39	--	--	--	--
Unigene24897_TW1b	554	2280	207.314	gi|327282644|ref|XP_003226052.1|	153.3	5e-36	PREDICTED: cytochrome c oxidase subunit 6A1, mitochondrial-like [Anolis carolinensis]
Unigene19711_TW1b	2601	10686	206.956	gi|327264864|ref|XP_003217231.1|	1392.9	0	PREDICTED: SEC14-like protein 1-like [Anolis carolinensis]
CL4110.Contig1_TW1b	2840	11638	206.425	gi|327271319|ref|XP_003220435.1|	558.1	9e-157	PREDICTED: UHRF1-binding protein 1-like [Anolis carolinensis]
Unigene24905_TW1b	465	1903	206.153	gi|327288847|ref|XP_003229136.1|	144.8	1e-33	PREDICTED: 28S ribosomal protein S21, mitochondrial-like [Anolis carolinensis]
Unigene23626_TW1b	365	1492	205.911	--	--	--	--
Unigene17202_TW1b	1875	7601	204.208	gi|327265428|ref|XP_003217510.1|	1073.5	0	PREDICTED: calnexin-like [Anolis carolinensis]
Unigene5265_TW1b	3232	12985	202.383	gi|358338880|dbj|GAA57503.1|	26.2	1e-12	hypothetical protein CLF_112815 [Clonorchis sinensis]
Unigene17969_TW1b	1337	5354	201.72	gi|327272509|ref|XP_003221027.1|	800.4	0	PREDICTED: 60S ribosomal protein L3-like [Anolis carolinensis]
Unigene23317_TW1b	1059	4208	200.162	gi|327289596|ref|XP_003229510.1|	266.2	2e-69	PREDICTED: selenoprotein S-like [Anolis carolinensis]
Unigene19935_TW1b	837	3299	198.545	gi|327263824|ref|XP_003216717.1|	469.9	6e-131	PREDICTED: heterogeneous nuclear ribonucleoprotein A1-like [Anolis carolinensis]
Unigene138_TW1b	248	977	198.447	gi|166012668|gb|ABY77928.1|	98.2	1e-19	phospholipase A2 [Sistrurus miliarius]
CL1619.Contig5_TW1b	1122	4405	197.768	gi|327278635|ref|XP_003224066.1|	435.6	2e-120	PREDICTED: solute carrier family 45 member 3-like [Anolis carolinensis]
CL4216.Contig1_TW1b	280	1099	197.716	--	--	--	--
Unigene23267_TW1b	1535	5969	195.883	gi|327277159|ref|XP_003223333.1|	419.9	1e-115	PREDICTED: solute carrier family 35 member D3-like [Anolis carolinensis]
Unigene24902_TW1b	577	2243	195.82	gi|327289776|ref|XP_003229600.1|	230.7	3e-59	PREDICTED: dolichyl-diphosphooligosaccharide--protein glycosyltransferase subunit DAD1-like [Anolis carolinensis]
Unigene12219_TW1b	319	1240	195.81	gi|470602254|ref|XP_004312818.1|	135.6	7e-31	PREDICTED: 40S ribosomal protein S28 [Tursiops truncatus]
Unigene24899_TW1b	556	2147	194.518	--	--	--	--
CL759.Contig1_TW1b	5463	21046	194.062	gi|221487681|gb|EEE25913.1|	58.9	3e-06	calmodulin-binding domain containing protein, putative [Toxoplasma gondii GT1]
Unigene19647_TW1b	246	945	193.508	--	--	--	--
Unigene24896_TW1b	496	1890	191.948	gi|224081582|ref|XP_002192630.1|	172.9	4e-42	PREDICTED: ATPase inhibitor, mitochondrial [Taeniopygia guttata]
Unigene19739_TW1b	1657	6308	191.766	--	--	--	--
Unigene24894_TW1b	1424	5410	191.377	gi|327265631|ref|XP_003217611.1|	322.4	3e-86	PREDICTED: mesencephalic astrocyte-derived neurotrophic factor-like [Anolis carolinensis]
Unigene24215_TW1b	602	2286	191.286	--	--	--	--
Unigene20785_TW1b	1497	5681	191.164	gi|327282526|ref|XP_003225993.1|	355.9	3e-96	PREDICTED: signal peptidase complex catalytic subunit SEC11C-like [Anolis carolinensis]
Unigene20786_TW1b	1140	4317	190.757	--	--	--	--
Unigene5241_TW1b	570	2155	190.447	gi|449265660|gb|EMC76821.1|	159.5	8e-38	Translocon-associated protein subunit beta, partial [Columba livia]
Unigene14693_TW1b	673	2543	190.342	gi|7674107|sp|Q9YGP1.1|LECG_TRIST	296.6	6e-79	RecName: Full=Galactose-binding lectin; Short=TSL; Flags: Precursor >gi|4325094|gb|AAD17252.1| C-type lectin [Viridovipera stejnegeri]
Unigene24909_TW1b	978	3685	189.802	gi|406829601|gb|AFS63893.1|	283.5	1e-74	SOD1 [Thamnophis elegans]
Unigene22097_TW1b	1987	7450	188.869	--	--	--	--
Unigene24892_TW1b	1125	4218	188.867	gi|431890628|gb|ELK01507.1|	235.7	3e-60	Eukaryotic translation initiation factor 1 [Pteropus alecto]
CL2462.Contig1_TW1b	1728	6460	188.318	gi|327270824|ref|XP_003220188.1|	121.3	1e-25	PREDICTED: inaD-like protein-like [Anolis carolinensis]
Unigene17311_TW1b	2625	9804	188.138	gi|363744779|ref|XP_003643122.1|	402.9	4e-110	PREDICTED: transmembrane emp24 domain-containing protein 7-like [Gallus gallus]
Unigene17080_TW1b	743	2764	187.392	gi|327261397|ref|XP_003215517.1|	332.8	9e-90	PREDICTED: 1,2-dihydroxy-3-keto-5-methylthiopentene dioxygenase-like [Anolis carolinensis]
Unigene14801_TW1b	1568	5784	185.817	gi|327287146|ref|XP_003228290.1|	792	0	PREDICTED: dolichyl-diphosphooligosaccharide--protein glycosyltransferase 48 kDa subunit-like [Anolis carolinensis]
Unigene24917_TW1b	524	1927	185.248	gi|327272446|ref|XP_003220996.1|	196.4	4e-49	PREDICTED: galectin-1-like [Anolis carolinensis]
Unigene17070_TW1b	890	3263	184.684	--	--	--	--
CL286.Contig1_TW1b	287	1046	183.591	gi|327275475|ref|XP_003222499.1|	157.1	2e-37	PREDICTED: 60S ribosomal protein L27-like [Anolis carolinensis]
Unigene17004_TW1b	263	955	182.916	gi|327282622|ref|XP_003226041.1|	107.1	2e-22	PREDICTED: 60S acidic ribosomal protein P0-like [Anolis carolinensis]
Unigene24910_TW1b	1969	7149	182.895	gi|17386168|gb|AAL38630.1|AF447708_1	814.7	0	vimentin [Daboia russellii]
Unigene5256_TW1b	798	2892	182.557	gi|297265585|ref|XP_001086014.2|	244.6	4e-63	PREDICTED: hypothetical protein LOC695627 isoform 2 [Macaca mulatta]
Unigene17233_TW1b	3297	11935	182.35	gi|148367284|dbj|BAF63164.1|	1908.7	0	aminopeptidase A [Gloydius brevicaudus]
Unigene23554_TW1b	1088	3935	182.188	--	--	--	--
CL1370.Contig1_TW1b	1598	5766	181.761	gi|426329192|ref|XP_004025626.1|	45.8	5e-170	PREDICTED: nuclease-sensitive element-binding protein 1 [Gorilla gorilla gorilla]
Unigene23125_TW1b	908	3213	178.249	gi|124231|sp|P10160.2|IF5A1_RABIT	305.8	1e-81	RecName: Full=Eukaryotic translation initiation factor 5A-1; Short=eIF-5A-1; Short=eIF-5A1; AltName: Full=Eukaryotic initiation factor 5A isoform 1; Short=eIF-5A; AltName: Full=eIF-4D
Unigene24654_TW1b	253	895	178.199	--	--	--	--
Unigene6491_TW1b	575	2033	178.103	gi|47575718|ref|NP_001001202.1|	255.4	1e-66	STT3A, subunit of the oligosaccharyltransferase complex (catalytic) [Xenopus (Silurana) tropicalis] >gi|89269567|emb|CAJ82849.1| Integral membrane protein 1 [Xenopus (Silurana) tropicalis]
Unigene17246_TW1b	1879	6580	176.401	gi|327282966|ref|XP_003226213.1|	762.7	0	PREDICTED: Golgi reassembly-stacking protein 2-like [Anolis carolinensis]
Unigene22313_TW1b	2623	9162	175.952	gi|327290272|ref|XP_003229847.1|	1078.2	0	PREDICTED: e3 ubiquitin-protein ligase synoviolin-like [Anolis carolinensis]
Unigene14961_TW1b	1659	5773	175.29	gi|327279416|ref|XP_003224452.1|	555.4	3e-156	PREDICTED: LOW QUALITY PROTEIN: forkhead box protein C1-like [Anolis carolinensis]
Unigene24657_TW1b	255	884	174.628	--	--	--	--
Unigene24826_TW1b	249	859	173.779	--	--	--	--
Unigene5257_TW1b	1246	4278	172.952	gi|350538205|ref|NP_001232560.1|	632.5	1e-179	eukaryotic translation initiation factor 3 subunit H [Taeniopygia guttata] >gi|224488047|sp|B5FY35.1|EIF3H_TAEGU RecName: Full=Eukaryotic translation initiation factor 3 subunit H; Short=eIF3h; AltName: Full=Eukaryotic translation initiation factor 3 subunit 3; AltName: Full=eIF-3-gamma; AltName: Full=eIF3 p40 subunit
CL3248.Contig1_TW1b	1305	4462	172.235	gi|327281131|ref|XP_003225303.1|	490.7	7e-137	PREDICTED: sulfotransferase 1A1-like [Anolis carolinensis]
Unigene17169_TW1b	1036	3531	171.688	gi|444720939|gb|ELW61701.1|	56.6	2e-06	Olfactory receptor 7A17 [Tupaia chinensis]
Unigene7858_TW1b	306	1030	169.558	gi|295792306|gb|ADG29157.1|	92.8	5e-18	mitochondrial ATP synthase subunit f [Epinephelus coioides]
Unigene24914_TW1b	774	2591	168.628	gi|327281194|ref|XP_003225334.1|	293.1	9e-78	PREDICTED: dolichyl-diphosphooligosaccharide--protein glycosyltransferase subunit 2-like [Anolis carolinensis]
CL1662.Contig1_TW1b	913	3054	168.5	--	--	--	--
Unigene5246_TW1b	1641	5454	167.421	gi|297263145|ref|XP_001093980.2|	389.4	3e-106	PREDICTED: hypothetical protein LOC705622 [Macaca mulatta]
Unigene192_TW1b	3403	11265	166.752	gi|327265677|ref|XP_003217634.1|	406.4	5e-111	PREDICTED: transmembrane emp24 domain-containing protein 9-like [Anolis carolinensis]
Unigene14556_TW1b	3038	10004	165.878	gi|355560963|gb|EHH17649.1|	1614.4	0	hypothetical protein EGK_14102 [Macaca mulatta] >gi|355747985|gb|EHH52482.1| hypothetical protein EGM_12932 [Macaca fascicularis]
Unigene24920_TW1b	379	1241	164.944	--	--	--	--
Unigene13586_TW1b	381	1247	164.871	gi|326931897|ref|XP_003212060.1|	162.5	5e-39	PREDICTED: 40S ribosomal protein S21-like [Meleagris gallopavo]
CL174.Contig1_TW1b	1336	4368	164.695	gi|209730318|gb|ACI66028.1|	466.1	1e-129	Transposable element Tcb1 transposase [Salmo salar]
Unigene23849_TW1b	1584	5162	164.159	gi|449507069|ref|XP_002194326.2|	125.2	1e-26	PREDICTED: cordon-bleu protein-like 1 [Taeniopygia guttata]
Unigene24913_TW1b	655	2131	163.887	--	--	--	--
Unigene700_TW1b	1133	3675	163.392	gi|32812298|gb|AAP88020.1|AF355752_1	367.5	7e-100	reverse transcriptase [Chelonia mydas]
CL4103.Contig1_TW1b	535	1734	163.267	--	--	--	--
Unigene22302_TW1b	1746	5650	163.007	--	--	--	--
Unigene14788_TW1b	2565	8298	162.963	gi|327282062|ref|XP_003225763.1|	581.6	7e-164	PREDICTED: CMP-N-acetylneuraminate-beta-galactosamide-alpha-2,3-sialyltransferase 4-like [Anolis carolinensis]
Unigene14566_TW1b	1209	3896	162.329	gi|327286244|ref|XP_003227841.1|	84	1e-14	PREDICTED: integral membrane protein 2A-like [Anolis carolinensis]
Unigene24906_TW1b	1008	3248	162.315	gi|327266035|ref|XP_003217812.1|	218.4	4e-55	PREDICTED: dolichyl-diphosphooligosaccharide--protein glycosyltransferase subunit 1-like [Anolis carolinensis]
Unigene23019_TW1b	2288	7367	162.195	gi|327284271|ref|XP_003226862.1|	973.4	0	PREDICTED: proline dehydrogenase, mitochondrial-like [Anolis carolinensis]
Unigene22895_TW1b	410	1317	161.81	--	--	--	--
Unigene5237_TW1b	574	1839	161.388	gi|327291950|ref|XP_003230683.1|	98.6	1e-19	PREDICTED: apolipoprotein C-I, basic form-like [Anolis carolinensis]
Unigene5287_TW1b	455	1450	160.531	gi|327281621|ref|XP_003225545.1|	60.5	2e-08	PREDICTED: nucleolin-like [Anolis carolinensis]
Unigene22208_TW1b	1020	3223	159.171	gi|327260444|ref|XP_003215044.1|	359.8	1e-97	PREDICTED: gastric intrinsic factor-like [Anolis carolinensis]
Unigene5244_TW1b	494	1557	158.769	gi|327288620|ref|XP_003229024.1|	173.3	3e-42	PREDICTED: ATP synthase subunit g, mitochondrial-like [Anolis carolinensis]
Unigene535_TW1b	2570	8064	158.059	gi|7994665|sp|O93233.1|PLIB_GLOBS	591.7	6e-167	RecName: Full=Phospholipase A2 inhibitor; Short=beta-PLI; Flags: Precursor >gi|3358089|dbj|BAA31994.1| phospholipase A2 inhibitor [Gloydius brevicaudus siniticus]
Unigene23427_TW1b	367	1150	157.846	gi|57524861|ref|NP_001005838.1|	253.4	2e-66	AKT-interacting protein [Gallus gallus] >gi|82197784|sp|Q5ZJJ5.1|AKTIP_CHICK RecName: Full=AKT-interacting protein; AltName: Full=Fused toes protein homolog
Unigene23488_TW1b	1914	5987	157.569	gi|327289822|ref|XP_003229623.1|	516.5	1e-144	PREDICTED: mitogen-activated protein kinase 6-like [Anolis carolinensis]
Unigene13333_TW1b	567	1770	157.251	gi|327259977|ref|XP_003214812.1|	302.4	7e-81	PREDICTED: troponin I, fast skeletal muscle-like isoform 1 [Anolis carolinensis] >gi|327259981|ref|XP_003214814.1| PREDICTED: troponin I, fast skeletal muscle-like isoform 3 [Anolis carolinensis]
Unigene24059_TW1b	243	757	156.925	--	--	--	--
Unigene5242_TW1b	405	1259	156.593	gi|326933506|ref|XP_003212844.1|	198.7	6e-50	PREDICTED: translocon-associated protein subunit beta-like [Meleagris gallopavo]
Unigene24921_TW1b	1120	3477	156.383	gi|327268290|ref|XP_003218931.1|	455.3	2e-126	PREDICTED: peroxiredoxin-4-like [Anolis carolinensis]
Unigene23415_TW1b	2019	6231	155.462	gi|465977480|gb|EMP34759.1|	596.3	2e-168	Protein PRRC1 [Chelonia mydas]
Unigene5292_TW1b	614	1894	155.387	--	--	--	--
Unigene14910_TW1b	1216	3748	155.263	gi|334359125|pdb|3AV2|A	266.5	1e-69	Chain A, The Human Nucleosome Structure Containing The Histone Variant H3.3 >gi|334359129|pdb|3AV2|E Chain E, The Human Nucleosome Structure Containing The Histone Variant H3.3
Unigene19902_TW1b	525	1614	154.863	gi|471360356|ref|XP_004370748.1|	312	8e-84	PREDICTED: eukaryotic translation initiation factor 3 subunit E [Trichechus manatus latirostris]
Unigene5276_TW1b	1388	4258	154.532	--	--	--	--
Unigene5249_TW1b	2735	8386	154.454	gi|327288158|ref|XP_003228795.1|	768.1	0	PREDICTED: glutamine synthetase-like, partial [Anolis carolinensis]
CL1970.Contig3_TW1b	1939	5906	153.433	gi|327260424|ref|XP_003215034.1|	912.1	0	PREDICTED: tubulin alpha-4A chain-like isoform 2 [Anolis carolinensis]
Unigene24912_TW1b	1083	3288	152.935	gi|5803225|ref|NP_006752.1|	500.4	6e-140	14-3-3 protein epsilon [Homo sapiens] >gi|27806197|ref|NP_776916.1| 14-3-3 protein epsilon [Bos taurus] >gi|55741616|ref|NP_001006219.1| 14-3-3 protein epsilon [Gallus gallus] >gi|226874906|ref|NP_033562.3| 14-3-3 protein epsilon [Mus musculus] >gi|350539099|ref|NP_001233297.1| 14-3-3 protein epsilon [Pan troglodytes] >gi|51702210|sp|P62258.1|1433E_HUMAN RecName: Full=14-3-3 protein epsilon; Shor…
Unigene24903_TW1b	2647	8010	152.434	gi|327275015|ref|XP_003222269.1|	1112.1	0	PREDICTED: protein disulfide-isomerase A4-like [Anolis carolinensis]
Unigene24919_TW1b	836	2528	152.326	gi|440907831|gb|ELR57927.1|	395.6	1e-108	Ras-related protein Rab-1A, partial [Bos grunniens mutus]
Unigene20784_TW1b	1150	3464	151.734	--	--	--	--
CL3296.Contig2_TW1b	2816	8471	151.532	gi|327288855|ref|XP_003229140.1|	1589.3	0	PREDICTED: transitional endoplasmic reticulum ATPase-like [Anolis carolinensis]
Unigene14889_TW1b	1473	4422	151.223	gi|327281194|ref|XP_003225334.1|	833.2	0	PREDICTED: dolichyl-diphosphooligosaccharide--protein glycosyltransferase subunit 2-like [Anolis carolinensis]
CL1723.Contig2_TW1b	1569	4691	150.607	gi|403399517|sp|A8E2V8.1|PA2A_TRIGS	180.6	2e-43	RecName: Full=Acidic phospholipase A2 Tgc-E6; Short=svPLA2; AltName: Full=Phosphatidylcholine 2-acylhydrolase; Flags: Precursor >gi|59727071|gb|AAW92121.1| acidic phospholipase A2 [Trimeresurus gracilis]
Unigene17133_TW1b	1165	3473	150.169	gi|326934517|ref|XP_003213335.1|	532.3	1e-149	PREDICTED: coatomer subunit epsilon-like [Meleagris gallopavo]
Unigene5245_TW1b	793	2327	147.818	gi|327283486|ref|XP_003226472.1|	252.7	1e-65	PREDICTED: ATP synthase lipid-binding protein, mitochondrial-like [Anolis carolinensis]
Unigene14281_TW1b	5008	14676	147.62	gi|327290559|ref|XP_003229990.1|	1471.8	0	PREDICTED: hypoxia up-regulated protein 1-like [Anolis carolinensis]
CL3577.Contig1_TW1b	575	1684	147.529	gi|281350307|gb|EFB25891.1|	292.4	8e-78	hypothetical protein PANDA_004337 [Ailuropoda melanoleuca]
Unigene19639_TW1b	2794	8176	147.407	gi|126334578|ref|XP_001369869.1|	1656.7	0	PREDICTED: myosin-7-like [Monodelphis domestica]
Unigene13475_TW1b	1232	3601	147.236	gi|327280876|ref|XP_003225177.1|	372.5	2e-101	PREDICTED: endoplasmic reticulum resident protein 29-like [Anolis carolinensis]
CL1427.Contig1_TW1b	928	2704	146.778	--	--	--	--
Unigene20791_TW1b	1312	3822	146.744	--	--	--	--
Unigene23588_TW1b	1071	3119	146.7	--	--	--	--
Unigene23346_TW1b	856	2487	146.354	gi|327281161|ref|XP_003225318.1|	311.6	3e-83	PREDICTED: ferritin light chain, oocyte isoform-like [Anolis carolinensis]
CL1724.Contig4_TW1b	1800	5224	146.195	gi|471417858|ref|XP_004390436.1|	234.6	1e-59	PREDICTED: tubulin beta chain isoform 1 [Trichechus manatus latirostris]
Unigene17166_TW1b	1613	4680	146.155	gi|148231736|ref|NP_001080227.1|	300.8	1e-79	calsequestrin 1 (fast-twitch, skeletal muscle) precursor [Xenopus laevis] >gi|28422215|gb|AAH46947.1| Asph-prov protein [Xenopus laevis]
CL1970.Contig4_TW1b	1642	4752	145.783	gi|327271477|ref|XP_003220514.1|	917.9	0	PREDICTED: tubulin alpha-1C chain-like [Anolis carolinensis]
Unigene5949_TW1b	744	2146	145.298	gi|225715060|gb|ACO13376.1|	152.5	1e-35	NEDD8 precursor [Esox lucius]
Unigene24653_TW1b	690	1985	144.915	--	--	--	--
Unigene14719_TW1b	1174	3365	144.384	gi|363732907|ref|XP_420160.2|	409.5	1e-112	PREDICTED: protein YIPF6 [Gallus gallus]
Unigene24922_TW1b	1560	4466	144.21	gi|239977113|sp|Q5ZKE5.2|CAB45_CHICK	672.5	0	RecName: Full=45 kDa calcium-binding protein; Short=Cab45; AltName: Full=Stromal cell-derived factor 4; Short=SDF-4; Flags: Precursor
Unigene5392_TW1b	1567	4475	143.856	gi|17369829|sp|Q9W7L3.3|LDHA_PYTRG	638.6	0	RecName: Full=L-lactate dehydrogenase A chain; Short=LDH-A >gi|5305419|gb|AAD41642.1|AF072585_1 L-lactate dehydrogenase M chain [Python regius]
CL3427.Contig3_TW1b	1944	5542	143.606	gi|327265958|ref|XP_003217774.1|	926.8	0	PREDICTED: protein transport protein Sec61 subunit alpha isoform 1-like [Anolis carolinensis]
Unigene6870_TW1b	943	2676	142.948	gi|297288233|ref|XP_002803306.1|	22.7	6e-18	PREDICTED: hypothetical protein LOC100426317 [Macaca mulatta]
Unigene23984_TW1b	908	2572	142.688	--	--	--	--
Unigene5442_TW1b	782	2215	142.682	gi|465993400|gb|EMP39229.1|	313.5	6e-84	Dr1-associated corepressor [Chelonia mydas]
Unigene7513_TW1b	1651	4659	142.15	gi|327265069|ref|XP_003217331.1|	632.1	2e-179	PREDICTED: protein Tob1-like [Anolis carolinensis]
Unigene5247_TW1b	1119	3150	141.802	gi|327270253|ref|XP_003219904.1|	402.1	2e-110	PREDICTED: peroxiredoxin-6-like [Anolis carolinensis]
Unigene14934_TW1b	1950	5487	141.744	gi|327281271|ref|XP_003225372.1|	1250.3	0	PREDICTED: coatomer subunit beta-like [Anolis carolinensis]
Unigene24304_TW1b	2951	8303	141.732	gi|45382621|ref|NP_990054.1|	1259.6	0	V-type proton ATPase 116 kDa subunit a isoform 2 [Gallus gallus] >gi|8250204|emb|CAB93528.1| vacuolar H(+)-transporting ATPase 116 kDa subunit, a2 isoform [Gallus gallus]
CL2805.Contig3_TW1b	2053	5776	141.723	gi|63146078|gb|AAY33973.1|	1229.2	0	HSP70 [Oxyuranus scutellatus scutellatus]
Unigene24846_TW1b	486	1366	141.585	gi|449272042|gb|EMC82162.1|	25	1e-26	Putative uncharacterized transposon-derived protein ZK1236.4, partial [Columba livia]
CL1970.Contig2_TW1b	2046	5723	140.903	gi|67463741|pdb|1Z2B|A	916	0	Chain A, Tubulin-Colchicine-Vinblastine: Stathmin-Like Domain Complex >gi|67463743|pdb|1Z2B|C Chain C, Tubulin-Colchicine-Vinblastine: Stathmin-Like Domain Complex
Unigene17204_TW1b	1483	4113	139.708	gi|327281598|ref|XP_003225534.1|	213	3e-53	PREDICTED: prothymosin alpha-like [Anolis carolinensis]
Unigene5295_TW1b	3027	8392	139.655	gi|327264939|ref|XP_003217266.1|	1566.6	0	PREDICTED: UPF0663 transmembrane protein C17orf28 homolog [Anolis carolinensis]
Unigene14811_TW1b	618	1700	138.568	--	--	--	--
Unigene24932_TW1b	881	2421	138.427	gi|327288266|ref|XP_003228849.1|	328.9	1e-88	PREDICTED: 28 kDa heat- and acid-stable phosphoprotein-like [Anolis carolinensis]
Unigene20809_TW1b	217	589	136.728	--	--	--	--
CL3869.Contig1_TW1b	1224	3320	136.634	--	--	--	--
Unigene19551_TW1b	2250	6098	136.524	gi|465951451|gb|EMP24359.1|	1484.9	0	Splicing factor 3B subunit 1 [Chelonia mydas]
CL3027.Contig1_TW1b	1107	3000	136.514	--	--	--	--
Unigene14119_TW1b	904	2431	135.463	--	--	--	--
Unigene17384_TW1b	537	1438	134.892	--	--	--	--
Unigene24907_TW1b	708	1888	134.33	gi|118092407|ref|XP_001231685.1|	76.6	1e-12	PREDICTED: uncharacterized protein LOC768772 [Gallus gallus]
Unigene23532_TW1b	1042	2758	133.331	--	--	--	--
Unigene22207_TW1b	592	1555	132.316	gi|327260444|ref|XP_003215044.1|	118.2	2e-25	PREDICTED: gastric intrinsic factor-like [Anolis carolinensis]
Unigene13403_TW1b	848	2222	131.993	gi|327288680|ref|XP_003229054.1|	319.7	1e-85	PREDICTED: glucose-6-phosphate isomerase-like [Anolis carolinensis]
Unigene22100_TW1b	1903	4974	131.665	gi|71896843|ref|NP_001026174.1|	188	1e-45	death-associated protein 1 [Gallus gallus] >gi|380846555|gb|AFE84782.1| death associated protein 1 [Gallus gallus] >gi|380846557|gb|AFE84783.1| death associated protein 1 [Meleagris gallopavo]
Unigene24171_TW1b	403	1053	131.621	--	--	--	--
CL448.Contig2_TW1b	963	2512	131.4	gi|311223826|gb|ADP88561.1|	265.4	3e-69	plasminogen activator-like protein precursor [Agkistrodon piscivorus leucostoma]
Unigene22905_TW1b	862	2244	131.135	--	--	--	--
Unigene24619_TW1b	425	1105	130.971	gi|327277195|ref|XP_003223351.1|	266.2	3e-70	PREDICTED: brefeldin A-inhibited guanine nucleotide-exchange protein 3-like [Anolis carolinensis]
Unigene5278_TW1b	694	1804	130.942	gi|470607498|ref|XP_004314612.1|	26.6	6e-06	PREDICTED: wiskott-Aldrich syndrome protein family member 2 isoform 1 [Tursiops truncatus]
Unigene21021_TW1b	1755	4549	130.57	gi|326930769|ref|XP_003211514.1|	382.1	5e-104	PREDICTED: rho GDP-dissociation inhibitor 1-like [Meleagris gallopavo]
Unigene24908_TW1b	1773	4590	130.409	gi|465980521|gb|EMP35625.1|	876.7	0	Dolichyl-diphosphooligosaccharide--protein glycosyltransferase subunit 1 [Chelonia mydas]
Unigene19536_TW1b	1201	3098	129.94	gi|327285388|ref|XP_003227416.1|	172.6	3e-41	PREDICTED: SH3 domain-binding glutamic acid-rich-like protein 3-like [Anolis carolinensis]
Unigene23483_TW1b	419	1080	129.841	--	--	--	--
Unigene3_TW1b	1043	2688	129.822	gi|327271319|ref|XP_003220435.1|	189.9	1e-46	PREDICTED: UHRF1-binding protein 1-like [Anolis carolinensis]
Unigene24929_TW1b	439	1130	129.663	gi|118098842|ref|XP_001234250.1|	83.6	3e-15	PREDICTED: cytochrome b-c1 complex subunit 9-like [Gallus gallus]
Unigene9742_TW1b	965	2480	129.458	gi|327270920|ref|XP_003220236.1|	426.4	1e-117	PREDICTED: glutathione S-transferase Mu 1-like [Anolis carolinensis]
Unigene5324_TW1b	1447	3701	128.841	gi|441659262|ref|XP_003269226.2|	276.2	3e-72	PREDICTED: V-type proton ATPase 16 kDa proteolipid subunit isoform 1 [Nomascus leucogenys]
Unigene22301_TW1b	3178	8117	128.66	gi|327290670|ref|XP_003230045.1|	919.1	0	PREDICTED: hypothetical protein LOC100553945 [Anolis carolinensis]
CL412.Contig6_TW1b	1482	3784	128.619	gi|4501881|ref|NP_001091.1|	765.4	0	actin, alpha skeletal muscle [Homo sapiens] >gi|9506371|ref|NP_062085.1| actin, alpha skeletal muscle [Rattus norvegicus] >gi|33563240|ref|NP_033736.1| actin, alpha skeletal muscle [Mus musculus] >gi|71894831|ref|NP_001026234.1| actin, alpha skeletal muscle [Gallus gallus] >gi|197102394|ref|NP_001125886.1| actin, alpha skeletal muscle [Pongo abelii] >gi|268607671|ref|NP_001161267.1| actin, alpha …
CL4037.Contig1_TW1b	4934	12582	128.456	gi|18000293|gb|AAL54908.1|AF165225_1	1173.3	0	eukaryotic translation inititation factor 4B [Lapemis hardwickii]
Unigene16839_TW1b	1049	2675	128.455	gi|57530610|ref|NP_001006342.1|	227.3	1e-57	uncharacterized protein LOC420161 precursor [Gallus gallus]
Unigene9349_TW1b	1841	4689	128.301	gi|327281621|ref|XP_003225545.1|	721.1	0	PREDICTED: nucleolin-like [Anolis carolinensis]
Unigene21_TW1b	2373	6029	127.982	gi|390458276|ref|XP_002743283.2|	158.3	1e-36	PREDICTED: probable low affinity copper uptake protein 2 [Callithrix jacchus]
Unigene16792_TW1b	1438	3645	127.686	gi|45384340|ref|NP_990641.1|	711.1	0	creatine kinase B-type [Gallus gallus] >gi|125293|sp|P05122.1|KCRB_CHICK RecName: Full=Creatine kinase B-type; AltName: Full=B-CK; AltName: Full=Creatine kinase B chain >gi|211234|gb|AAA48613.1| B-creatine kinase, partial [Gallus gallus]
Unigene5300_TW1b	1021	2585	127.537	gi|327264583|ref|XP_003217092.1|	217.2	1e-54	PREDICTED: calmodulin-like protein 3-like [Anolis carolinensis]
Unigene23277_TW1b	3591	9085	127.442	gi|327281703|ref|XP_003225586.1|	344	3e-92	PREDICTED: protein tyrosine phosphatase type IVA 2-like [Anolis carolinensis]
Unigene17095_TW1b	246	621	127.163	--	--	--	--
Unigene5489_TW1b	2050	5168	126.991	gi|327260005|ref|XP_003214826.1|	623.6	1e-176	PREDICTED: transaldolase-like [Anolis carolinensis]
Unigene14679_TW1b	1163	2928	126.822	gi|327285596|ref|XP_003227519.1|	407.5	6e-112	PREDICTED: signal peptidase complex subunit 2-like [Anolis carolinensis]
CL1662.Contig2_TW1b	886	2229	126.73	--	--	--	--
Unigene19633_TW1b	745	1870	126.441	--	--	--	--
Unigene17128_TW1b	4240	10632	126.314	gi|326935892|ref|XP_003213999.1|	2431.4	0	PREDICTED: coatomer subunit alpha-like [Meleagris gallopavo]
Unigene24318_TW1b	1969	4927	126.049	gi|50752556|ref|XP_422829.1|	351.3	1e-94	PREDICTED: translocon-associated protein subunit gamma [Gallus gallus]
Unigene5291_TW1b	772	1931	125.999	gi|327284471|ref|XP_003226961.1|	418.7	1e-115	PREDICTED: eukaryotic translation initiation factor 3 subunit K-like [Anolis carolinensis]
Unigene23486_TW1b	3162	7851	125.074	gi|327289822|ref|XP_003229623.1|	869.8	0	PREDICTED: mitogen-activated protein kinase 6-like [Anolis carolinensis]
Unigene14972_TW1b	1706	4233	124.989	gi|426216753|ref|XP_004002622.1|	294.7	1e-77	PREDICTED: LOW QUALITY PROTEIN: sugar transporter SWEET1 [Ovis aries]
Unigene13531_TW1b	387	958	124.697	gi|449492287|ref|XP_004175562.1|	142.9	4e-33	PREDICTED: protein transport protein Sec61 subunit gamma isoform 2 [Taeniopygia guttata]
CL412.Contig8_TW1b	1447	3559	123.897	gi|444727734|gb|ELW68212.1|	756.1	0	Actin, cytoplasmic 2 [Tupaia chinensis]
CL1357.Contig1_TW1b	755	1856	123.832	gi|465967357|gb|EMP31361.1|	141.4	4e-32	hypothetical protein UY3_11585 [Chelonia mydas]
CL984.Contig1_TW1b	1111	2727	123.644	gi|406829591|gb|AFS63888.1|	302.8	2e-80	GPX3 [Thamnophis elegans]
Unigene23899_TW1b	246	603	123.477	--	--	--	--
CL3504.Contig1_TW1b	2861	6999	123.231	gi|327285194|ref|XP_003227319.1|	718.4	0	PREDICTED: transmembrane protein 49-like [Anolis carolinensis]
Unigene20476_TW1b	343	836	122.776	gi|471406366|ref|XP_004384903.1|	136.7	3e-31	PREDICTED: small ubiquitin-related modifier 3 [Trichechus manatus latirostris]
Unigene5667_TW1b	876	2132	122.599	--	--	--	--
Unigene14714_TW1b	1668	4059	122.582	gi|327274272|ref|XP_003221902.1|	568.9	2e-160	PREDICTED: g-rich sequence factor 1-like [Anolis carolinensis]
Unigene19550_TW1b	1151	2798	122.455	gi|327284639|ref|XP_003227044.1|	454.1	6e-126	PREDICTED: splicing factor 3B subunit 1-like [Anolis carolinensis]
Unigene23398_TW1b	607	1470	121.992	--	--	--	--
Unigene5430_TW1b	593	1433	121.729	gi|62858943|ref|NP_001016250.1|	151.8	1e-35	cytochrome c oxidase subunit Vb, gene 1 [Xenopus (Silurana) tropicalis] >gi|89267432|emb|CAJ83989.1| Novel protein similar to cytochrome c oxidase subunit Vb [Xenopus (Silurana) tropicalis]
Unigene19558_TW1b	1011	2435	121.325	--	--	--	--
Unigene17343_TW1b	657	1578	120.989	--	--	--	--
Unigene5299_TW1b	994	2386	120.917	gi|327281061|ref|XP_003225268.1|	140.6	1e-31	PREDICTED: nuclear protein 1-like [Anolis carolinensis]
Unigene23417_TW1b	1231	2949	120.676	gi|32812298|gb|AAP88020.1|AF355752_1	36.2	2e-14	reverse transcriptase [Chelonia mydas]
Unigene19881_TW1b	1169	2800	120.655	gi|302564764|ref|NP_001181847.1|	304.3	7e-81	membrane-associated progesterone receptor component 1 [Macaca mulatta] >gi|355705102|gb|EHH31027.1| Membrane-associated progesterone receptor component 1 [Macaca mulatta]
Unigene24974_TW1b	370	880	119.807	--	--	--	--
Unigene23531_TW1b	735	1748	119.8	gi|1514959|dbj|BAA11426.1|	62.8	1e-08	calnexin [Glandirana rugosa]
Unigene5243_TW1b	1584	3755	119.415	gi|327270872|ref|XP_003220212.1|	553.1	1e-155	PREDICTED: transmembrane protein 59-like [Anolis carolinensis]
Unigene17215_TW1b	1479	3506	119.412	gi|327265917|ref|XP_003217754.1|	852.8	0	PREDICTED: transketolase-like [Anolis carolinensis]
Unigene22271_TW1b	397	935	118.638	gi|326935334|ref|XP_003213728.1|	123.2	3e-27	PREDICTED: LOW QUALITY PROTEIN: fructose-bisphosphate aldolase B-like [Meleagris gallopavo]
Unigene19580_TW1b	2523	5939	118.577	gi|224046540|ref|XP_002198799.1|	687.2	0	PREDICTED: protein LYRIC [Taeniopygia guttata]
CL556.Contig1_TW1b	1661	3909	118.549	gi|242021903|ref|XP_002431382.1|	58.2	1e-06	conserved hypothetical protein [Pediculus humanus corporis] >gi|212516658|gb|EEB18644.1| conserved hypothetical protein [Pediculus humanus corporis]
Unigene14620_TW1b	864	2027	118.18	gi|327272706|ref|XP_003221125.1|	174.5	5e-42	PREDICTED: matrix Gla protein-like [Anolis carolinensis]
CL2920.Contig1_TW1b	2338	5479	118.048	gi|397480712|ref|XP_003811618.1|	415.6	6e-114	PREDICTED: ras-related C3 botulinum toxin substrate 1-like [Pan paniscus]
Unigene23992_TW1b	256	599	117.866	--	--	--	--
Unigene17121_TW1b	1603	3744	117.654	gi|327279492|ref|XP_003224490.1|	633.3	1e-179	PREDICTED: keratin, type I cytoskeletal 18-like [Anolis carolinensis]
CL3407.Contig1_TW1b	3903	9102	117.474	gi|38374146|gb|AAR19276.1|	308.9	1e-81	venom gland cyclophilin [Bitis gabonica]
Unigene11340_TW1b	1283	2975	116.805	gi|327260792|ref|XP_003215217.1|	815.5	0	PREDICTED: basic leucine zipper and W2 domain-containing protein 1-like [Anolis carolinensis]
CL3968.Contig2_TW1b	1463	3386	116.586	gi|50753837|ref|XP_414150.1|	277.3	1e-72	PREDICTED: mitotic spindle-associated MMXD complex subunit MIP18 [Gallus gallus]
Unigene19903_TW1b	794	1837	116.544	gi|327269420|ref|XP_003219492.1|	439.9	6e-122	PREDICTED: eukaryotic translation initiation factor 3 subunit E-like [Anolis carolinensis]
Unigene22896_TW1b	2305	5325	116.373	gi|327282726|ref|XP_003226093.1|	1367.4	0	PREDICTED: eukaryotic translation initiation factor 3 subunit B-like [Anolis carolinensis]
Unigene19955_TW1b	1134	2611	115.984	gi|327284183|ref|XP_003226818.1|	61.2	1e-07	PREDICTED: heterogeneous nuclear ribonucleoprotein A3 homolog 1-like [Anolis carolinensis]
Unigene459_TW1b	1924	4420	115.723	--	--	--	--
Unigene7859_TW1b	715	1634	115.12	gi|4759160|ref|NP_004166.1|	252.3	1e-65	small nuclear ribonucleoprotein Sm D3 [Homo sapiens] >gi|13385598|ref|NP_080371.1| small nuclear ribonucleoprotein Sm D3 [Mus musculus] >gi|56119060|ref|NP_001007839.1| small nuclear ribonucleoprotein Sm D3 [Gallus gallus] >gi|62859245|ref|NP_001017093.1| small nuclear ribonucleoprotein D3 polypeptide 18kDa [Xenopus (Silurana) tropicalis] >gi|148230601|ref|NP_001084936.1| small nuclear ribonucleo…
Unigene24189_TW1b	414	943	114.74	--	--	--	--
Unigene13697_TW1b	1333	3017	114.011	gi|334323285|ref|XP_001369799.2|	793.1	0	PREDICTED: eukaryotic initiation factor 4A-I-like [Monodelphis domestica] >gi|395533483|ref|XP_003768789.1| PREDICTED: eukaryotic initiation factor 4A-I [Sarcophilus harrisii]
Unigene24937_TW1b	2729	6175	113.982	gi|449498756|ref|XP_002196019.2|	612.5	4e-173	PREDICTED: magnesium transporter protein 1 [Taeniopygia guttata]
Unigene10677_TW1b	1605	3630	113.929	gi|327264485|ref|XP_003217044.1|	892.1	0	PREDICTED: ATP synthase subunit beta, mitochondrial-like [Anolis carolinensis]
Unigene24915_TW1b	674	1520	113.602	gi|327285416|ref|XP_003227429.1|	149.4	1e-34	PREDICTED: NADH dehydrogenase [ubiquinone] iron-sulfur protein 5-like [Anolis carolinensis]
Unigene7645_TW1b	601	1355	113.571	gi|327265190|ref|XP_003217391.1|	161	3e-38	PREDICTED: v-type proton ATPase subunit e 1-like [Anolis carolinensis]
Unigene17383_TW1b	1197	2698	113.54	gi|327280260|ref|XP_003224870.1|	312.8	2e-83	PREDICTED: protein MAL2-like [Anolis carolinensis]
Unigene24930_TW1b	441	993	113.426	--	--	--	--
Unigene24961_TW1b	311	697	112.895	gi|284413724|ref|NP_001165115.1|	188.7	7e-47	signal peptidase complex subunit 1 homolog [Gallus gallus] >gi|284413726|ref|NP_001165116.1| signal peptidase complex subunit 1 homolog [Gallus gallus]
CL543.Contig1_TW1b	1538	3436	112.538	gi|147904511|ref|NP_001080346.1|	808.9	0	enolase 3 [Xenopus laevis] >gi|28277353|gb|AAH45082.1| Eno3-prov protein [Xenopus laevis]
CL1315.Contig3_TW1b	478	1065	112.234	--	--	--	--
Unigene24916_TW1b	1065	2372	112.194	gi|327277121|ref|XP_003223314.1|	404.4	4e-111	PREDICTED: mitochondrial import inner membrane translocase subunit Tim23-like [Anolis carolinensis]
Unigene20770_TW1b	781	1733	111.776	gi|291413103|ref|XP_002722822.1|	225.3	2e-57	PREDICTED: transcription elongation factor B (SIII), polypeptide 2-like [Oryctolagus cuniculus]
Unigene13238_TW1b	1411	3126	111.6	gi|327270545|ref|XP_003220050.1|	655.6	0	PREDICTED: calponin-3-like [Anolis carolinensis]
Unigene13237_TW1b	610	1345	111.07	--	--	--	--
Unigene24911_TW1b	1374	3015	110.536	gi|327261054|ref|XP_003215347.1|	368.6	4e-100	PREDICTED: dnaJ homolog subfamily B member 9-like isoform 1 [Anolis carolinensis] >gi|327261056|ref|XP_003215348.1| PREDICTED: dnaJ homolog subfamily B member 9-like isoform 2 [Anolis carolinensis]
Unigene16863_TW1b	2204	4823	110.232	gi|189217700|ref|NP_001121291.1|	507.3	1e-141	solute carrier family 39 (zinc transporter), member 7 precursor [Xenopus laevis] >gi|115528301|gb|AAI24939.1| LOC100158375 protein [Xenopus laevis]
Unigene5248_TW1b	1292	2823	110.066	gi|284794213|gb|ADB93365.1|	335.5	3e-90	CD9 [Pelodiscus sinensis]
Unigene16967_TW1b	1342	2932	110.056	--	--	--	--
Unigene24926_TW1b	2510	5475	109.879	gi|327286378|ref|XP_003227907.1|	795.4	0	PREDICTED: aspartate aminotransferase, mitochondrial-like [Anolis carolinensis]
Unigene5302_TW1b	1437	3125	109.546	gi|327276956|ref|XP_003223232.1|	369.8	2e-100	PREDICTED: CD63 antigen-like [Anolis carolinensis]
Unigene23553_TW1b	215	465	108.948	--	--	--	--
CL426.Contig1_TW1b	678	1464	108.771	gi|327270824|ref|XP_003220188.1|	54.3	5e-06	PREDICTED: inaD-like protein-like [Anolis carolinensis]
Unigene5171_TW1b	620	1338	108.709	gi|327281271|ref|XP_003225372.1|	256.5	6e-67	PREDICTED: coatomer subunit beta-like [Anolis carolinensis]
Unigene5269_TW1b	1093	2358	108.674	gi|57091013|ref|XP_537609.1|	357.1	9e-97	PREDICTED: myosin light chain 4 isoform 1 [Canis lupus familiaris] >gi|410981454|ref|XP_003997083.1| PREDICTED: myosin light chain 4 [Felis catus]
Unigene24927_TW1b	1043	2247	108.523	gi|350535731|ref|NP_001232443.1|	384.4	5e-105	putative peroxiredoxin 1 variant 3 [Taeniopygia guttata] >gi|197128343|gb|ACH44841.1| putative peroxiredoxin 1 variant 3 [Taeniopygia guttata]
Unigene5545_TW1b	1527	3289	108.499	gi|338855272|gb|AEJ31965.1|	775	0	cysteine-rich with EGF-like domain [Crotalus adamanteus]
Unigene24940_TW1b	511	1100	108.436	gi|18000273|gb|AAL54898.1|AF159543_1	195.3	1e-48	transport protein Sec61 beta subunit [Lapemis hardwickii]
Unigene13515_TW1b	1153	2476	108.174	--	--	--	--
CL16.Contig1_TW1b	1157	2483	108.105	--	--	--	--
Unigene24934_TW1b	1533	3281	107.812	gi|327275500|ref|XP_003222511.1|	632.5	1e-179	PREDICTED: keratin, type I cytoskeletal 19-like [Anolis carolinensis]
Unigene22485_TW1b	2149	4599	107.803	gi|327286578|ref|XP_003228007.1|	1036.9	0	PREDICTED: stress-induced-phosphoprotein 1-like [Anolis carolinensis]
Unigene13214_TW1b	2109	4495	107.363	gi|224098392|ref|XP_002199511.1|	762.3	0	PREDICTED: phosphoglycerate kinase-like [Taeniopygia guttata]
CL1224.Contig2_TW1b	282	601	107.356	gi|83754945|pdb|2ESK|A	183.3	2e-45	Chain A, Human Ubiquitin-Conjugating Enzyme (E2) Ubch5b, Wild-Type
CL119.Contig1_TW1b	2334	4970	107.265	gi|327286112|ref|XP_003227775.1|	252.3	8e-65	PREDICTED: ras-related protein Rab-1A-like [Anolis carolinensis]
Unigene23778_TW1b	472	1003	107.044	--	--	--	--
Unigene19879_TW1b	834	1764	106.546	--	--	--	--
Unigene19635_TW1b	1036	2190	106.485	gi|327262002|ref|XP_003215815.1|	429.1	1e-118	PREDICTED: ezrin-like [Anolis carolinensis]
Unigene17245_TW1b	929	1960	106.278	gi|351694487|gb|EHA97405.1|	342.4	1e-92	60S ribosome subunit biogenesis protein NIP7-like protein [Heterocephalus glaber]
CL1352.Contig1_TW1b	546	1149	106.006	gi|123895843|sp|Q2QA04.1|VSP_CRODD	97.1	4e-19	RecName: Full=Snake venom serine protease; Short=SVSP; Flags: Precursor >gi|76365438|gb|ABA42115.1| serine proteinase [Crotalus durissus durissus]
Unigene7345_TW1b	451	949	105.997	gi|327266427|ref|XP_003218007.1|	66.2	5e-10	PREDICTED: zinc finger protein 84-like [Anolis carolinensis]
CL357.Contig1_TW1b	375	789	105.986	gi|327271319|ref|XP_003220435.1|	58.5	1e-07	PREDICTED: UHRF1-binding protein 1-like [Anolis carolinensis]
Unigene21453_TW1b	233	490	105.936	--	--	--	--
Unigene17218_TW1b	404	846	105.485	gi|327290310|ref|XP_003229866.1|	154.8	1e-36	PREDICTED: LYR motif-containing protein 5-like [Anolis carolinensis]
Unigene16756_TW1b	1678	3509	105.34	gi|327265569|ref|XP_003217580.1|	409.1	3e-112	PREDICTED: protein canopy homolog 3-like [Anolis carolinensis]
Unigene12965_TW1b	547	1143	105.26	gi|327279420|ref|XP_003224454.1|	92.8	8e-18	PREDICTED: hypothetical protein LOC100560275 [Anolis carolinensis]
Unigene16847_TW1b	536	1120	105.258	gi|9295421|gb|AAF86963.1|	132.9	7e-30	ornithine decarboxylase antizyme [Trachemys scripta elegans]
Unigene19542_TW1b	1259	2620	104.828	gi|377652338|ref|NP_001185921.1|	290.4	1e-76	basigin isoform 2 precursor [Gallus gallus]
Unigene23137_TW1b	1237	2573	104.779	--	--	--	--
Unigene17216_TW1b	615	1278	104.679	gi|465958445|gb|EMP27893.1|	301.2	2e-80	Transketolase [Chelonia mydas]
Unigene24225_TW1b	1449	3007	104.537	gi|327288606|ref|XP_003229017.1|	114.4	1e-23	PREDICTED: coatomer subunit delta-like [Anolis carolinensis]
Unigene17025_TW1b	1550	3209	104.29	gi|109255000|gb|ABG26998.1|	345.1	6e-93	B-cell translocation gene 1 protein [Sistrurus catenatus edwardsi]
Unigene13371_TW1b	1411	2919	104.21	gi|224049534|ref|XP_002197094.1|	296.6	2e-78	PREDICTED: oligosaccharyltransferase complex subunit OSTC [Taeniopygia guttata]
Unigene20225_TW1b	2221	4589	104.081	gi|449269054|gb|EMC79863.1|	519.2	3e-145	Surfeit locus protein 4 [Columba livia]
CL160.Contig2_TW1b	341	704	103.997	gi|327271319|ref|XP_003220435.1|	52.4	7e-06	PREDICTED: UHRF1-binding protein 1-like [Anolis carolinensis]
Unigene10000_TW1b	3434	7081	103.872	gi|327282058|ref|XP_003225761.1|	1132.1	0	PREDICTED: signal recognition particle receptor subunit alpha-like [Anolis carolinensis]
Unigene21104_TW1b	2257	4594	102.533	gi|465987424|gb|EMP37385.1|	688.7	0	hypothetical protein UY3_05433 [Chelonia mydas]
Unigene24923_TW1b	816	1659	102.414	gi|327290350|ref|XP_003229886.1|	341.3	3e-92	PREDICTED: protein DJ-1-like [Anolis carolinensis]
CL3832.Contig2_TW1b	731	1481	102.056	--	--	--	--
Unigene17249_TW1b	481	973	101.899	--	--	--	--
Unigene5307_TW1b	1367	2759	101.668	gi|327284876|ref|XP_003227161.1|	171.4	1e-40	PREDICTED: hypothetical protein LOC100567022 [Anolis carolinensis]
Unigene17125_TW1b	2860	5770	101.628	gi|45382479|ref|NP_990696.1|	389.8	4e-106	glutathione S-transferase theta-1 [Gallus gallus] >gi|1170112|sp|P20135.3|GSTT1_CHICK RecName: Full=Glutathione S-transferase theta-1; AltName: Full=GST class-theta; AltName: Full=GST-CL1 >gi|533139|gb|AAA91968.1| theta glutathione-S-transferase [Gallus gallus]
Unigene24953_TW1b	736	1480	101.295	gi|327275457|ref|XP_003222490.1|	285.4	1e-75	PREDICTED: telethonin-like [Anolis carolinensis]
Unigene17014_TW1b	921	1850	101.185	--	--	--	--
Unigene22550_TW1b	537	1078	101.122	gi|327279936|ref|XP_003224711.1|	291.6	1e-77	PREDICTED: signal recognition particle 72 kDa protein-like [Anolis carolinensis]
Unigene23617_TW1b	4558	9147	101.09	gi|327281966|ref|XP_003225716.1|	562.8	6e-158	PREDICTED: zinc transporter ZIP9-like [Anolis carolinensis]
Unigene20748_TW1b	3975	7971	101.013	gi|50752156|ref|XP_422682.1|	689.1	0	PREDICTED: dnaJ homolog subfamily B member 11 [Gallus gallus]
Unigene5293_TW1b	1380	2766	100.966	gi|327260416|ref|XP_003215030.1|	448	5e-124	PREDICTED: CAVP-target protein-like [Anolis carolinensis]
Unigene5288_TW1b	1522	3045	100.78	gi|327288326|ref|XP_003228879.1|	686.4	0	PREDICTED: transducin beta-like protein 2-like isoform 1 [Anolis carolinensis]
Unigene6149_TW1b	874	1748	100.747	gi|363742279|ref|XP_001233592.2|	235.7	2e-60	PREDICTED: 28S ribosomal protein S15, mitochondrial-like [Gallus gallus]
Unigene23406_TW1b	3011	6016	100.647	gi|166831562|gb|ABY90098.1|	1583.2	0	glycogen phosphorylase (predicted) [Callithrix jacchus]
Unigene19760_TW1b	338	672	100.151	--	--	--	--
CL674.Contig1_TW1b	568	1129	100.126	gi|47940377|gb|AAH71414.1|	387.9	1e-106	Zgc:55461 [Danio rerio]
Unigene24177_TW1b	699	1387	99.9544	--	--	--	--
Unigene21957_TW1b	487	962	99.5059	gi|291390010|ref|XP_002711502.1|	193.4	3e-48	PREDICTED: mitochondrial ribosomal protein S12-like [Oryctolagus cuniculus]
Unigene20477_TW1b	497	980	99.3282	gi|410052158|ref|XP_003953231.1|	198	1e-49	PREDICTED: small ubiquitin-related modifier 2 isoform 2 [Pan troglodytes]
Unigene5234_TW1b	1235	2434	99.2788	gi|327269412|ref|XP_003219488.1|	413.7	1e-113	PREDICTED: receptor-binding cancer antigen expressed on SiSo cells-like [Anolis carolinensis]
Unigene21682_TW1b	1195	2350	99.061	gi|315113883|ref|NP_001186694.1|	268.9	3e-70	15 kDa selenoprotein precursor [Taeniopygia guttata]
Unigene13324_TW1b	976	1916	98.8891	--	--	--	--
Unigene19648_TW1b	2690	5276	98.7996	gi|327277992|ref|XP_003223747.1|	1015	0	PREDICTED: nucleolar RNA helicase 2-like [Anolis carolinensis]
CL2711.Contig1_TW1b	1495	2932	98.7929	gi|327276439|ref|XP_003222977.1|	765.4	0	PREDICTED: alanine aminotransferase 2-like [Anolis carolinensis]
Unigene13874_TW1b	1448	2837	98.6947	gi|465954306|gb|EMP25857.1|	531.2	5e-149	Syntaxin-5 [Chelonia mydas]
Unigene6952_TW1b	509	997	98.6689	--	--	--	--
Unigene5309_TW1b	1671	3258	98.2149	gi|327274396|ref|XP_003221963.1|	466.5	1e-129	PREDICTED: insulin-induced gene 1 protein-like [Anolis carolinensis]
Unigene7243_TW1b	994	1936	98.1119	gi|327281159|ref|XP_003225317.1|	324.3	5e-87	PREDICTED: ferritin heavy chain A-like [Anolis carolinensis]
Unigene19925_TW1b	1760	3423	97.9709	gi|327280872|ref|XP_003225175.1|	935.2	0	PREDICTED: aldehyde dehydrogenase, mitochondrial-like [Anolis carolinensis]
Unigene19880_TW1b	974	1890	97.7475	--	--	--	--
Unigene5616_TW1b	2795	5409	97.485	gi|348575678|ref|XP_003473615.1|	829.3	0	PREDICTED: coiled-coil domain-containing protein 6-like [Cavia porcellus]
CL1983.Contig1_TW1b	637	1230	97.2677	gi|84029301|sp|P0C0U7.1|HBAD_DRYCE	246.1	8e-64	RecName: Full=Hemoglobin subunit alpha-D; AltName: Full=Alpha-D-globin; AltName: Full=Hemoglobin alpha-D chain
CL4047.Contig1_TW1b	621	1199	97.2591	gi|122626|sp|P16418.1|HBB_LIOMI	233.8	4e-60	RecName: Full=Hemoglobin subunit beta; AltName: Full=Beta-globin; AltName: Full=Hemoglobin beta chain
Unigene21726_TW1b	1665	3212	97.1771	gi|327285006|ref|XP_003227226.1|	763.8	0	PREDICTED: bleomycin hydrolase-like [Anolis carolinensis]
Unigene5504_TW1b	564	1088	97.1746	--	--	--	--
Unigene22929_TW1b	2584	4983	97.1407	gi|327267857|ref|XP_003218715.1|	874.4	0	PREDICTED: dnaJ homolog subfamily C member 3-like [Anolis carolinensis]
Unigene13576_TW1b	1554	2995	97.0842	gi|327274118|ref|XP_003221825.1|	670.6	0	PREDICTED: protein transport protein Sec24D-like [Anolis carolinensis]
Unigene6639_TW1b	567	1092	97.0158	--	--	--	--
Unigene24801_TW1b	556	1066	96.5796	--	--	--	--
Unigene13334_TW1b	435	834	96.5783	--	--	--	--
Unigene23868_TW1b	2410	4619	96.5459	gi|327273287|ref|XP_003221412.1|	830.5	0	PREDICTED: ras and EF-hand domain-containing protein-like [Anolis carolinensis]
Unigene21369_TW1b	1355	2593	96.3976	gi|327284479|ref|XP_003226965.1|	536.2	1e-150	PREDICTED: 26S proteasome non-ATPase regulatory subunit 8-like [Anolis carolinensis]
CL1006.Contig3_TW1b	5566	10639	96.2854	gi|30269263|gb|AAP29640.1|	319.3	1e-84	envelope glycoprotein [Homo sapiens]
Unigene24939_TW1b	574	1097	96.2715	gi|297288420|ref|XP_001096263.2|	131	3e-29	PREDICTED: ubiquitin-conjugating enzyme E2 D4-like isoform 1 [Macaca mulatta]
Unigene24975_TW1b	479	915	96.2251	--	--	--	--
CL40.Contig2_TW1b	7697	14696	96.1791	gi|327262270|ref|XP_003215948.1|	1355.1	0	PREDICTED: heat shock cognate protein HSP 90-beta-like [Anolis carolinensis]
CL1608.Contig2_TW1b	1259	2391	95.6658	--	--	--	--
Unigene13892_TW1b	1320	2501	95.4427	gi|148224365|ref|NP_001090922.1|	546.6	1e-153	F-actin capping protein subunit beta 2 [Sus scrofa] >gi|291084676|ref|NP_001167000.1| capping protein (actin filament) muscle Z-line, beta isoform 2 [Gallus gallus] >gi|468204|gb|AAA52222.1| actin capping protein beta subunit, isoform 2 [Gallus gallus] >gi|118627570|emb|CAL69434.1| F-actin capping protein subunit beta 2 [Sus scrofa]
Unigene23138_TW1b	2172	4114	95.4129	gi|327259687|ref|XP_003214667.1|	677.9	0	PREDICTED: lysosomal acid phosphatase-like [Anolis carolinensis]
Unigene14757_TW1b	1545	2924	95.3349	gi|327260261|ref|XP_003214953.1|	417.9	7e-115	PREDICTED: ELL-associated factor 2-like [Anolis carolinensis]
CL674.Contig3_TW1b	262	495	95.1715	gi|465963101|gb|EMP30001.1|	178.7	7e-44	Tubulin beta-2C chain [Chelonia mydas]
Unigene5312_TW1b	1063	1996	94.5867	gi|327280957|ref|XP_003225217.1|	454.9	3e-126	PREDICTED: probable methylthioribulose-1-phosphate dehydratase-like [Anolis carolinensis]
Unigene14660_TW1b	3554	6671	94.5532	gi|327267121|ref|XP_003218351.1|	1750	0	PREDICTED: coatomer subunit beta&apos;-like [Anolis carolinensis]
Unigene21022_TW1b	394	735	93.971	--	--	--	--
Unigene5879_TW1b	1684	3140	93.927	gi|51593439|gb|AAH80808.1|	469.2	3e-130	Stard10 protein, partial [Mus musculus]
Unigene13625_TW1b	1002	1868	93.91	gi|327272742|ref|XP_003221143.1|	362.5	1e-98	PREDICTED: ADP-ribosylation factor-like protein 1-like [Anolis carolinensis]
Unigene620_TW1b	1016	1893	93.8555	--	--	--	--
Unigene260_TW1b	1473	2732	93.4288	gi|134085930|ref|NP_001076868.1|	381.7	5e-104	mRNA turnover protein 4 homolog [Bos taurus] >gi|182675532|sp|A4FV84.1|MRT4_BOVIN RecName: Full=mRNA turnover protein 4 homolog >gi|133778149|gb|AAI23853.1| MRTO4 protein [Bos taurus] >gi|296489977|tpg|DAA32090.1| TPA: mRNA turnover protein 4 homolog [Bos taurus] >gi|440892613|gb|ELR45727.1| mRNA turnover protein 4-like protein [Bos grunniens mutus]
Unigene14504_TW1b	821	1522	93.3844	--	--	--	--
CL3407.Contig2_TW1b	3796	7003	92.931	gi|38374146|gb|AAR19276.1|	308.9	1e-81	venom gland cyclophilin [Bitis gabonica]
Unigene24928_TW1b	980	1806	92.8313	gi|327284704|ref|XP_003227076.1|	409.1	1e-112	PREDICTED: cytochrome b-c1 complex subunit Rieske, mitochondrial-like [Anolis carolinensis]
CL4037.Contig3_TW1b	2399	4419	92.789	gi|327279478|ref|XP_003224483.1|	745.3	0	PREDICTED: keratin, type II cytoskeletal 8-like [Anolis carolinensis]
CL1711.Contig2_TW1b	1827	3361	92.6686	gi|426334036|ref|XP_004028569.1|	368.6	6e-100	PREDICTED: ADP-ribosylation factor 1 isoform 5 [Gorilla gorilla gorilla]
Unigene13823_TW1b	796	1459	92.3305	gi|327288502|ref|XP_003228965.1|	409.8	7e-113	PREDICTED: cationic amino acid transporter 3-like [Anolis carolinensis]
Unigene17030_TW1b	1871	3428	92.2932	gi|327276427|ref|XP_003222971.1|	844.3	0	PREDICTED: lysophosphatidylcholine acyltransferase 2-like [Anolis carolinensis]
CL856.Contig1_TW1b	1932	3538	92.2473	gi|327263786|ref|XP_003216698.1|	393.3	2e-107	PREDICTED: transforming protein RhoA-like [Anolis carolinensis]
Unigene5298_TW1b	1564	2861	92.1476	gi|465950605|gb|EMP23887.1|	350.5	1e-94	Epithelial cell adhesion molecule [Chelonia mydas]
Unigene21339_TW1b	2064	3745	91.3997	--	--	--	--
Unigene17276_TW1b	742	1346	91.3785	gi|327268021|ref|XP_003218797.1|	182.6	1e-44	PREDICTED: lysosome-associated membrane glycoprotein 1-like [Anolis carolinensis]
Unigene13560_TW1b	656	1189	91.3021	gi|357378963|gb|AET74082.1|	218.4	2e-55	fatty acid binding protein [Dromaius novaehollandiae]
Unigene23119_TW1b	2198	3976	91.1216	gi|327282654|ref|XP_003226057.1|	493	2e-137	PREDICTED: malectin-like [Anolis carolinensis]
Unigene23548_TW1b	3139	5664	90.8939	gi|327290579|ref|XP_003230000.1|	418.3	1e-114	PREDICTED: homocysteine-responsive endoplasmic reticulum-resident ubiquitin-like domain member 1 protein-like, partial [Anolis carolinensis]
Unigene22809_TW1b	2342	4218	90.7241	gi|208610021|ref|NP_001129149.1|	1088.2	0	eukaryotic peptide chain release factor GTP-binding subunit ERF3A [Gallus gallus]
Unigene19934_TW1b	1702	3062	90.6251	gi|327274637|ref|XP_003222083.1|	458.8	4e-127	PREDICTED: heterogeneous nuclear ribonucleoproteins A2/B1-like [Anolis carolinensis]
CL3904.Contig1_TW1b	2065	3711	90.5261	--	--	--	--
Unigene23871_TW1b	313	561	90.2862	gi|449486403|ref|XP_002192844.2|	152.9	4e-36	PREDICTED: transmembrane 9 superfamily member 4 [Taeniopygia guttata]
Unigene16814_TW1b	727	1303	90.2844	gi|148228778|ref|NP_001081217.1|	378.6	1e-103	proteasome subunit Y [Xenopus laevis] >gi|76779604|gb|AAI06526.1| LOC397716 protein [Xenopus laevis]
Unigene24595_TW1b	2369	4242	90.2004	gi|327289011|ref|XP_003229218.1|	1427.2	0	PREDICTED: alpha-actinin-3-like [Anolis carolinensis]
Unigene21099_TW1b	1489	2665	90.1582	--	--	--	--
Unigene20968_TW1b	525	939	90.0968	gi|327279949|ref|XP_003224717.1|	210.7	2e-53	PREDICTED: transcription factor SOX-9-like [Anolis carolinensis]
Unigene5510_TW1b	925	1650	89.8556	gi|327264387|ref|XP_003216995.1|	308.1	3e-82	PREDICTED: myosin light polypeptide 6-like isoform 2 [Anolis carolinensis]
Unigene17149_TW1b	847	1510	89.8041	gi|327291105|ref|XP_003230262.1|	451.1	3e-125	PREDICTED: t-complex protein 1 subunit gamma-like isoform 1 [Anolis carolinensis]
Unigene23343_TW1b	820	1456	89.4438	gi|332840347|ref|XP_001161127.2|	183.7	9e-45	PREDICTED: cytoskeleton-associated protein 4 [Pan troglodytes]
Unigene8768_TW1b	1394	2475	89.4366	gi|327264274|ref|XP_003216939.1|	433.3	1e-119	PREDICTED: b-cell receptor-associated protein 31-like [Anolis carolinensis]
Unigene5283_TW1b	2985	5289	89.2549	gi|327261026|ref|XP_003215333.1|	1248.8	0	PREDICTED: stress-70 protein, mitochondrial-like [Anolis carolinensis]
Unigene8735_TW1b	1332	2354	89.0236	--	--	--	--
Unigene24804_TW1b	844	1487	88.7506	--	--	--	--
CL3019.Contig2_TW1b	2560	4486	88.2718	gi|327285206|ref|XP_003227325.1|	1478.4	0	PREDICTED: clathrin heavy chain 1-like [Anolis carolinensis]
Unigene17181_TW1b	535	934	87.9419	gi|327280552|ref|XP_003225016.1|	243.4	3e-63	PREDICTED: synaptophysin-like protein 1-like [Anolis carolinensis]
Unigene23900_TW1b	250	436	87.8515	--	--	--	--
CL252.Contig1_TW1b	414	720	87.6062	--	--	--	--
Unigene13664_TW1b	1251	2171	87.4189	gi|83751822|gb|ABC42924.1|	412.1	3e-113	GTP-binding protein [Anas platyrhynchos]
Unigene12384_TW1b	1046	1815	87.4073	gi|432950267|ref|XP_004084454.1|	36.2	2e-07	PREDICTED: uncharacterized protein LOC101164452 [Oryzias latipes]
CL3502.Contig2_TW1b	2042	3543	87.4014	gi|327281612|ref|XP_003225541.1|	750.7	0	PREDICTED: intestinal-type alkaline phosphatase 1-like [Anolis carolinensis]
Unigene6071_TW1b	666	1154	87.284	gi|465975502|gb|EMP34135.1|	187.2	5e-46	Dynein light chain 1, cytoplasmic [Chelonia mydas]
Unigene20907_TW1b	1121	1935	86.9517	gi|327282302|ref|XP_003225882.1|	531.9	2e-149	PREDICTED: cystathionine gamma-lyase-like [Anolis carolinensis]
Unigene20774_TW1b	2030	3497	86.7766	--	--	--	--
Unigene23610_TW1b	3123	5379	86.7626	gi|327279003|ref|XP_003224248.1|	1737.6	0	PREDICTED: zinc finger MIZ domain-containing protein 2-like isoform 1 [Anolis carolinensis]
Unigene13570_TW1b	1348	2320	86.6964	gi|126328556|ref|XP_001362198.1|	359	3e-97	PREDICTED: PITH domain-containing protein 1-like [Monodelphis domestica]
Unigene5306_TW1b	1677	2886	86.6894	gi|327274369|ref|XP_003221950.1|	559.3	2e-157	PREDICTED: Golgi reassembly-stacking protein 1-like [Anolis carolinensis]
Unigene17033_TW1b	991	1701	86.4636	gi|327263225|ref|XP_003216421.1|	272.7	2e-71	PREDICTED: RNA polymerase II elongation factor ELL2-like [Anolis carolinensis]
Unigene19642_TW1b	2037	3495	86.4289	gi|425936136|sp|A3QVN2.1|HYAL_ECHOC	865.9	0	RecName: Full=Hyaluronidase; Short=Hy; AltName: Full=Hyaluronoglucosaminidase; AltName: Full=Venom spreading factor; Flags: Precursor >gi|113203667|gb|ABI33937.1| hyaluronidase [Echis ocellatus]
Unigene24317_TW1b	208	356	86.2163	--	--	--	--
Unigene24658_TW1b	2356	4032	86.2081	gi|327266419|ref|XP_003218003.1|	540	2e-151	PREDICTED: cholinesterase-like [Anolis carolinensis]
Unigene24952_TW1b	503	859	86.0257	gi|471409283|ref|XP_004386218.1|	175.6	7e-43	PREDICTED: macrophage migration inhibitory factor [Trichechus manatus latirostris]
Unigene17224_TW1b	1764	3012	86.012	gi|224044478|ref|XP_002191876.1|	70.5	3e-10	PREDICTED: ATP-binding cassette sub-family F member 2 [Taeniopygia guttata]
Unigene5271_TW1b	1031	1758	85.894	gi|327281930|ref|XP_003225698.1|	567.4	4e-160	PREDICTED: c-4 methylsterol oxidase-like [Anolis carolinensis]
Unigene17379_TW1b	948	1614	85.7626	gi|363739241|ref|XP_003642145.1|	414.5	3e-114	PREDICTED: NEDD4 family-interacting protein 1-like [Gallus gallus] >gi|363739251|ref|XP_414658.3| PREDICTED: NEDD4 family-interacting protein 1 [Gallus gallus]
Unigene23429_TW1b	527	897	85.7402	gi|327276405|ref|XP_003222960.1|	138.7	1e-31	PREDICTED: AKT-interacting protein-like [Anolis carolinensis]
Unigene22502_TW1b	2152	3652	85.4853	gi|327273710|ref|XP_003221623.1|	397.5	1e-108	PREDICTED: transmembrane protein 165-like [Anolis carolinensis]
CL3365.Contig2_TW1b	3603	6110	85.424	gi|327284215|ref|XP_003226834.1|	1958.7	0	PREDICTED: sodium/potassium-transporting ATPase subunit alpha-1-like [Anolis carolinensis]
Unigene5289_TW1b	1507	2552	85.3042	gi|327286717|ref|XP_003228076.1|	592	2e-167	PREDICTED: alpha-soluble NSF attachment protein-like [Anolis carolinensis]
CL53.Contig1_TW1b	1997	3376	85.1583	gi|301607131|ref|XP_002933173.1|	664.1	0	PREDICTED: hypothetical protein LOC100488659 [Xenopus (Silurana) tropicalis]
Unigene19612_TW1b	1967	3323	85.0999	gi|444722946|gb|ELW63618.1|	279.3	5e-73	Claudin-7 [Tupaia chinensis]
Unigene19000_TW1b	2127	3591	85.0454	gi|465998301|gb|EMP40604.1|	402.1	6e-110	GTP-binding protein SAR1a [Chelonia mydas]
Unigene6148_TW1b	4930	8299	84.7972	gi|2266994|gb|AAB63466.1|	1727.2	0	O-linked GlcNAc transferase [Homo sapiens] >gi|6911265|gb|AAF31458.1| HRNT1 [Homo sapiens] >gi|18250916|emb|CAC86129.1| UDP-N-acetylglucosamine: polypeptide-N-acetylglucosaminyl transferase [Homo sapiens] >gi|119625690|gb|EAX05285.1| O-linked N-acetylglucosamine (GlcNAc) transferase (UDP-N-acetylglucosamine:polypeptide-N-acetylglucosaminyl transferase), isoform CRA_a [Homo sapiens]
Unigene17205_TW1b	1256	2111	84.6645	gi|327282499|ref|XP_003225980.1|	539.3	1e-151	PREDICTED: transcription factor HES-1-like isoform 1 [Anolis carolinensis]
Unigene21747_TW1b	717	1203	84.518	gi|327261363|ref|XP_003215500.1|	357.5	3e-97	PREDICTED: lysosomal-associated transmembrane protein 4A-like isoform 2 [Anolis carolinensis]
Unigene639_TW1b	583	978	84.5032	gi|327284639|ref|XP_003227044.1|	277.3	2e-73	PREDICTED: splicing factor 3B subunit 1-like [Anolis carolinensis]
Unigene5308_TW1b	1176	1972	84.47	gi|327291259|ref|XP_003230339.1|	416.8	1e-114	PREDICTED: complement component 1 Q subcomponent-binding protein, mitochondrial-like [Anolis carolinensis]
Unigene13833_TW1b	1596	2675	84.4294	gi|327284637|ref|XP_003227043.1|	861.3	0	PREDICTED: 60 kDa heat shock protein, mitochondrial-like [Anolis carolinensis]
Unigene24951_TW1b	2054	3441	84.3892	gi|50748422|ref|XP_421238.1|	985.7	0	PREDICTED: signal recognition particle 54 kDa protein isoform 2 [Gallus gallus] >gi|224051427|ref|XP_002200552.1| PREDICTED: signal recognition particle 54 kDa protein [Taeniopygia guttata]
Unigene5273_TW1b	395	660	84.1685	gi|465971215|gb|EMP32641.1|	209.5	3e-53	Protein transport protein Sec23B [Chelonia mydas]
CL74.Contig1_TW1b	616	1029	84.1468	--	--	--	--
Unigene23011_TW1b	203	339	84.1214	--	--	--	--
Unigene13340_TW1b	1333	2225	84.0819	gi|327266668|ref|XP_003218126.1|	405.6	3e-111	PREDICTED: vesicle-trafficking protein SEC22b-like [Anolis carolinensis]
Unigene19904_TW1b	2390	3982	83.9279	gi|327272524|ref|XP_003221034.1|	639.8	0	PREDICTED: hsc70-interacting protein-like [Anolis carolinensis]
Unigene21038_TW1b	2036	3390	83.8735	gi|301764160|ref|XP_002917512.1|	37	2e-10	PREDICTED: retrotransposon-like protein 1-like [Ailuropoda melanoleuca]
Unigene5280_TW1b	1093	1819	83.8331	gi|348572492|ref|XP_003472026.1|	628.6	1e-178	PREDICTED: 26S proteasome non-ATPase regulatory subunit 7-like [Cavia porcellus]
Unigene20921_TW1b	1403	2332	83.7286	gi|327270341|ref|XP_003219948.1|	455.7	2e-126	PREDICTED: ribosome-binding protein 1-like [Anolis carolinensis]
Unigene24405_TW1b	481	796	83.3625	--	--	--	--
Unigene24309_TW1b	885	1464	83.3299	--	--	--	--
Unigene24936_TW1b	1909	3155	83.2523	gi|327281511|ref|XP_003225491.1|	894	0	PREDICTED: dimethylaniline monooxygenase [N-oxide-forming] 3-like [Anolis carolinensis]
Unigene13300_TW1b	787	1300	83.2092	gi|334325296|ref|XP_001365370.2|	104	8e-21	PREDICTED: small EDRK-rich factor 1-like [Monodelphis domestica]
Unigene19896_TW1b	718	1185	83.1375	--	--	--	--
Unigene5277_TW1b	1427	2353	83.0617	gi|327288502|ref|XP_003228965.1|	368.2	5e-100	PREDICTED: cationic amino acid transporter 3-like [Anolis carolinensis]
Unigene19566_TW1b	979	1614	83.0469	gi|348509506|ref|XP_003442289.1|	55.5	4e-06	PREDICTED: genetic suppressor element 1-like [Oreochromis niloticus]
Unigene22350_TW1b	785	1294	83.0362	gi|327277736|ref|XP_003223619.1|	93.2	1e-17	PREDICTED: thioredoxin domain-containing protein 5-like [Anolis carolinensis]
Unigene23150_TW1b	1789	2947	82.9798	gi|327268872|ref|XP_003219219.1|	724.2	0	PREDICTED: protein TFG-like [Anolis carolinensis]
Unigene24162_TW1b	750	1235	82.9485	--	--	--	--
Unigene20152_TW1b	740	1216	82.7761	gi|327278808|ref|XP_003224152.1|	389	1e-106	PREDICTED: protein YIPF5-like [Anolis carolinensis]
Unigene17013_TW1b	1425	2340	82.7187	gi|327263750|ref|XP_003216680.1|	361.3	7e-98	PREDICTED: tetraspanin-31-like [Anolis carolinensis]
Unigene24789_TW1b	318	521	82.5303	--	--	--	--
Unigene24947_TW1b	442	724	82.5124	--	--	--	--
CL2596.Contig1_TW1b	1446	2368	82.4928	gi|395836109|ref|XP_003791009.1|	579.3	1e-163	PREDICTED: axin interactor, dorsalization-associated protein [Otolemur garnettii]
Unigene5281_TW1b	1978	3239	82.4874	gi|327288925|ref|XP_003229175.1|	998.4	0	PREDICTED: t-complex protein 1 subunit eta-like [Anolis carolinensis]
Unigene17079_TW1b	1997	3267	82.4089	gi|327259463|ref|XP_003214556.1|	1023.9	0	PREDICTED: ATP synthase subunit alpha, mitochondrial-like [Anolis carolinensis]
CL839.Contig1_TW1b	878	1433	82.2157	--	--	--	--
CL3383.Contig2_TW1b	1505	2456	82.2043	--	--	--	--
Unigene21030_TW1b	270	440	82.0903	--	--	--	--
Unigene5503_TW1b	797	1297	81.9756	--	--	--	--
CL949.Contig1_TW1b	1853	3014	81.9352	gi|327271399|ref|XP_003220475.1|	419.9	2e-115	PREDICTED: 60S ribosomal protein L10a-like [Anolis carolinensis]
Unigene23518_TW1b	295	479	81.793	gi|449265915|gb|EMC77042.1|	202.2	6e-51	Sarcoplasmic/endoplasmic reticulum calcium ATPase 3, partial [Columba livia]
Unigene17150_TW1b	1149	1861	81.5885	gi|327291107|ref|XP_003230263.1|	573.2	9e-162	PREDICTED: t-complex protein 1 subunit gamma-like isoform 2 [Anolis carolinensis]
Unigene24925_TW1b	1842	2974	81.3306	gi|327270598|ref|XP_003220076.1|	982.6	0	PREDICTED: protein transport protein Sec23A-like isoform 2 [Anolis carolinensis]
Unigene24954_TW1b	2220	3575	81.1196	gi|327283035|ref|XP_003226247.1|	786.9	0	PREDICTED: nucleobindin-1-like [Anolis carolinensis]
CL3482.Contig2_TW1b	3576	5753	81.0401	gi|327286458|ref|XP_003227947.1|	76.3	1e-11	PREDICTED: s-adenosylmethionine synthase isoform type-2-like [Anolis carolinensis]
CL942.Contig2_TW1b	390	625	80.7269	--	--	--	--
Unigene5240_TW1b	2231	3575	80.7197	gi|327276990|ref|XP_003223249.1|	743.4	0	PREDICTED: proliferation-associated protein 2G4-like [Anolis carolinensis]
Unigene20695_TW1b	358	573	80.6259	gi|327261931|ref|XP_003215780.1|	83.6	3e-15	PREDICTED: guanine nucleotide-binding protein-like 3-like protein-like [Anolis carolinensis]
Unigene24734_TW1b	311	497	80.5005	gi|66932843|gb|AAY58256.1|	55.5	9e-07	reproductive homeobox on X chromosome 8 [Mus musculus]
Unigene24938_TW1b	592	946	80.4956	--	--	--	--
Unigene19947_TW1b	421	672	80.4063	--	--	--	--
Unigene22254_TW1b	3652	5828	80.3881	gi|327270808|ref|XP_003220180.1|	850.5	0	PREDICTED: LOW QUALITY PROTEIN: ribonucleoprotein PTB-binding 2-like [Anolis carolinensis]
Unigene21902_TW1b	1532	2440	80.2295	gi|449275918|gb|EMC84654.1|	70.9	2e-10	Translation initiation factor IF-2 [Columba livia]
Unigene21728_TW1b	2098	3341	80.2184	gi|327263822|ref|XP_003216716.1|	341.3	1e-91	PREDICTED: coatomer subunit zeta-1-like [Anolis carolinensis]
Unigene24506_TW1b	995	1582	80.0915	gi|351697426|gb|EHB00345.1|	395.2	2e-108	Protein RER1 [Heterocephalus glaber]
Unigene19930_TW1b	1507	2395	80.0562	gi|387763287|ref|NP_001248503.1|	471.9	4e-131	glioma tumor suppressor candidate region gene 2 protein [Macaca mulatta]
Unigene24949_TW1b	472	748	79.8293	gi|51814327|gb|AAU09480.1|	116.3	4e-25	GekBS039P [Gekko japonicus]
CL432.Contig3_TW1b	344	545	79.807	gi|32394793|gb|AAN15747.1|	55.8	7e-07	reverse transcriptase-like protein [Paralichthys olivaceus]
Unigene25000_TW1b	267	423	79.8053	gi|260805847|ref|XP_002597797.1|	52.4	7e-06	hypothetical protein BRAFLDRAFT_100552 [Branchiostoma floridae] >gi|229283065|gb|EEN53809.1| hypothetical protein BRAFLDRAFT_100552 [Branchiostoma floridae]
Unigene22814_TW1b	1794	2836	79.6318	gi|327273497|ref|XP_003221517.1|	190.3	2e-46	PREDICTED: uncharacterized protein C4orf34 homolog [Anolis carolinensis]
Unigene19637_TW1b	365	577	79.6317	gi|301758615|ref|XP_002915166.1|	151.4	1e-35	PREDICTED: LOW QUALITY PROTEIN: ezrin-like [Ailuropoda melanoleuca]
CL385.Contig2_TW1b	204	322	79.5112	gi|345318857|ref|XP_001518259.2|	75.1	1e-12	PREDICTED: F-box/WD repeat-containing protein 8-like [Ornithorhynchus anatinus]
Unigene24941_TW1b	936	1475	79.3814	gi|327276631|ref|XP_003223071.1|	279.6	1e-73	PREDICTED: signal recognition particle 19 kDa protein-like [Anolis carolinensis]
Unigene24957_TW1b	964	1515	79.166	gi|374074250|pdb|3SQV|C	322.4	2e-86	Chain C, Crystal Structure Of E. Coli O157:h7 E3 Ubiquitin Ligase, Nlel, With A Human E2, Ubch7 >gi|374074251|pdb|3SQV|D Chain D, Crystal Structure Of E. Coli O157:h7 E3 Ubiquitin Ligase, Nlel, With A Human E2, Ubch7 >gi|374074258|pdb|3SY2|C Chain C, Crystal Structure Of The Salmonella E3 Ubiquitin Ligase Sopa In Complex With The Human E2 Ubch7 >gi|374074259|pdb|3SY2|D Chain D, Crystal Structure …
Unigene17071_TW1b	213	334	78.9896	--	--	--	--
Unigene24944_TW1b	774	1213	78.9446	gi|327268986|ref|XP_003219276.1|	229.6	1e-58	PREDICTED: proteasome maturation protein-like [Anolis carolinensis]
Unigene24946_TW1b	830	1300	78.8984	gi|327267837|ref|XP_003218705.1|	410.2	5e-113	PREDICTED: ubiquitin carboxyl-terminal hydrolase isozyme L3-like [Anolis carolinensis]
Unigene19948_TW1b	348	545	78.8897	--	--	--	--
CL158.Contig1_TW1b	3081	4825	78.8875	gi|298204331|gb|ADI61814.1|	622.1	5e-176	endonuclease-reverse transcriptase [Bombyx mori]
Unigene158_TW1b	489	762	78.4963	--	--	--	--
Unigene165_TW1b	595	926	78.3965	--	--	--	--
CL4023.Contig1_TW1b	401	622	78.1356	--	--	--	--
Unigene6298_TW1b	666	1033	78.132	--	--	--	--
Unigene20891_TW1b	1853	2872	78.075	gi|327261817|ref|XP_003215724.1|	901.7	0	PREDICTED: phosphoacetylglucosamine mutase-like [Anolis carolinensis]
Unigene20773_TW1b	210	325	77.9591	--	--	--	--
Unigene17406_TW1b	481	743	77.812	--	--	--	--
Unigene19790_TW1b	802	1238	77.7587	gi|327285384|ref|XP_003227414.1|	246.9	8e-64	PREDICTED: zinc finger protein 593-like [Anolis carolinensis]
Unigene24823_TW1b	396	611	77.7229	gi|432954503|ref|XP_004085509.1|	65.5	9e-10	PREDICTED: uncharacterized protein LOC101166189 [Oryzias latipes]
Unigene16661_TW1b	238	367	77.6769	--	--	--	--
Unigene14064_TW1b	1686	2597	77.592	--	--	--	--
Unigene6360_TW1b	693	1067	77.5593	gi|327263846|ref|XP_003216728.1|	217.2	5e-55	PREDICTED: ATP synthase lipid-binding protein, mitochondrial-like [Anolis carolinensis]
Unigene21286_TW1b	654	1006	77.486	gi|17531187|ref|NP_496041.1|	56.6	1e-06	Protein AH6.3 [Caenorhabditis elegans] >gi|1176643|sp|Q09202.1|YP23_CAEEL RecName: Full=Uncharacterized protein AH6.3 >gi|3873631|emb|CAA88077.1| Protein AH6.3 [Caenorhabditis elegans]
CL1970.Contig5_TW1b	261	399	77.0079	gi|465994206|gb|EMP39429.1|	177.2	2e-43	Tubulin alpha-3 chain [Chelonia mydas]
Unigene24620_TW1b	4329	6617	76.9975	gi|327277195|ref|XP_003223351.1|	271.2	3e-70	PREDICTED: brefeldin A-inhibited guanine nucleotide-exchange protein 3-like [Anolis carolinensis]
Unigene17022_TW1b	441	674	76.9882	gi|327268393|ref|XP_003218982.1|	129.8	3e-29	PREDICTED: non-histone chromosomal protein HMG-14-like [Anolis carolinensis]
Unigene22870_TW1b	920	1402	76.765	--	--	--	--
CL1126.Contig2_TW1b	2331	3551	76.7381	gi|224070470|ref|XP_002196864.1|	765	0	PREDICTED: brain-specific angiogenesis inhibitor 1-associated protein 2-like protein 1 [Taeniopygia guttata]
Unigene17278_TW1b	2396	3650	76.7377	gi|327268021|ref|XP_003218797.1|	323.6	3e-86	PREDICTED: lysosome-associated membrane glycoprotein 1-like [Anolis carolinensis]
Unigene5272_TW1b	516	786	76.7319	gi|224047390|ref|XP_002198905.1|	325.5	6e-88	PREDICTED: protein transport protein Sec23A-like [Taeniopygia guttata]
Unigene21773_TW1b	1762	2681	76.6468	gi|327261299|ref|XP_003215468.1|	308.1	9e-82	PREDICTED: protein disulfide-isomerase A6-like [Anolis carolinensis]
Unigene14009_TW1b	564	857	76.5428	--	--	--	--
Unigene19634_TW1b	566	860	76.5394	--	--	--	--
Unigene5181_TW1b	797	1210	76.4768	gi|327289111|ref|XP_003229268.1|	391	3e-107	PREDICTED: proteasome subunit beta type-2-like [Anolis carolinensis]
Unigene16425_TW1b	1255	1905	76.4635	gi|199584370|gb|AAF99282.2|AF256650_1	295	5e-78	MHC class II alpha chain [Caiman crocodilus]
Unigene17102_TW1b	1170	1775	76.4215	gi|327283929|ref|XP_003226692.1|	638.3	0	PREDICTED: eukaryotic translation initiation factor 3 subunit A-like [Anolis carolinensis]
Unigene24773_TW1b	1829	2768	76.2351	gi|327279039|ref|XP_003224266.1|	989.2	0	PREDICTED: v-type proton ATPase subunit B, brain isoform-like [Anolis carolinensis]
Unigene22440_TW1b	904	1365	76.0619	gi|327278232|ref|XP_003223866.1|	71.6	5e-11	PREDICTED: hypothetical protein LOC100556650 [Anolis carolinensis]
Unigene24515_TW1b	1812	2734	76.0052	gi|327262539|ref|XP_003216081.1|	940.6	0	PREDICTED: melanoma inhibitory activity protein 3-like [Anolis carolinensis]
Unigene5144_TW1b	303	457	75.976	gi|350536085|ref|NP_001232228.1|	111.7	1e-23	putative translocase of outer mitochondrial membrane 7 variant 2 [Taeniopygia guttata] >gi|197129611|gb|ACH46109.1| putative translocase of outer mitochondrial membrane 7 variant 1 [Taeniopygia guttata] >gi|197129612|gb|ACH46110.1| putative translocase of outer mitochondrial membrane 7 variant 2 [Taeniopygia guttata] >gi|197129613|gb|ACH46111.1| putative translocase of outer mitochondrial membran…
Unigene19894_TW1b	1948	2935	75.8965	gi|327259701|ref|XP_003214674.1|	429.9	2e-118	PREDICTED: CD82 antigen-like, partial [Anolis carolinensis]
Unigene20690_TW1b	577	869	75.8659	gi|327282187|ref|XP_003225825.1|	255	1e-66	PREDICTED: programmed cell death 6-interacting protein-like [Anolis carolinensis]
Unigene24794_TW1b	328	493	75.714	--	--	--	--
Unigene5159_TW1b	299	448	75.4761	--	--	--	--
Unigene24760_TW1b	653	978	75.4447	gi|449495454|ref|XP_002191900.2|	106.3	1e-21	PREDICTED: uncharacterized protein LOC100228131 [Taeniopygia guttata]
Unigene21292_TW1b	376	563	75.4264	gi|471371164|ref|XP_004376090.1|	112.8	4e-24	PREDICTED: DNA-directed RNA polymerase II subunit RPB1 [Trichechus manatus latirostris]
Unigene14043_TW1b	704	1054	75.4173	--	--	--	--
Unigene402_TW1b	1559	2331	75.318	--	--	--	--
CL2086.Contig2_TW1b	1769	2644	75.2899	gi|449274204|gb|EMC83487.1|	931	0	Elongation factor 1-alpha 2, partial [Columba livia]
Unigene23586_TW1b	741	1106	75.1865	--	--	--	--
Unigene24935_TW1b	845	1261	75.1729	gi|465963183|gb|EMP30015.1|	218	4e-55	28S ribosomal protein S24-A [Chelonia mydas]
CL3502.Contig1_TW1b	2043	3045	75.0796	gi|327281612|ref|XP_003225541.1|	750.7	0	PREDICTED: intestinal-type alkaline phosphatase 1-like [Anolis carolinensis]
Unigene7411_TW1b	535	797	75.0425	gi|327271417|ref|XP_003220484.1|	178.3	1e-43	PREDICTED: ATP synthase subunit b, mitochondrial-like isoform 2 [Anolis carolinensis]
Unigene14008_TW1b	464	690	74.909	gi|327270205|ref|XP_003219880.1|	213.8	2e-54	PREDICTED: NADH dehydrogenase [ubiquinone] iron-sulfur protein 6, mitochondrial-like [Anolis carolinensis]
Unigene25006_TW1b	961	1425	74.6955	gi|224073935|ref|XP_002191642.1|	481.5	2e-134	PREDICTED: proteasome subunit beta type-7 [Taeniopygia guttata]
Unigene23473_TW1b	2960	4388	74.6754	gi|327282652|ref|XP_003226056.1|	1199.5	0	PREDICTED: RING finger protein 10-like [Anolis carolinensis]
Unigene17174_TW1b	1043	1546	74.6669	gi|327280900|ref|XP_003225189.1|	527.7	3e-148	PREDICTED: integral membrane protein DGCR2/IDD-like [Anolis carolinensis]
Unigene17232_TW1b	425	629	74.5529	--	--	--	--
Unigene15360_TW1b	457	674	74.2928	--	--	--	--
Unigene23654_TW1b	3277	4833	74.2922	gi|327271395|ref|XP_003220473.1|	1760	0	PREDICTED: UPF0577 protein KIAA1324-like [Anolis carolinensis]
Unigene22069_TW1b	2022	2977	74.1653	gi|126335293|ref|XP_001365682.1|	565.5	3e-159	PREDICTED: STIP1 homology and U box-containing protein 1-like [Monodelphis domestica]
Unigene24233_TW1b	576	848	74.1611	--	--	--	--
Unigene201_TW1b	522	767	74.0164	gi|291405191|ref|XP_002719047.1|	170.6	2e-41	PREDICTED: hCG32827-like [Oryctolagus cuniculus]
Unigene19928_TW1b	997	1463	73.9183	gi|432100913|gb|ELK29263.1|	99.8	2e-19	FXYD domain-containing ion transport regulator 3 [Myotis davidii]
Unigene24278_TW1b	236	346	73.8528	gi|432950267|ref|XP_004084454.1|	66.6	4e-10	PREDICTED: uncharacterized protein LOC101164452 [Oryzias latipes]
CL4202.Contig3_TW1b	340	498	73.7825	gi|2331059|gb|AAC60281.1|	28.5	1e-13	unknown [Gallus gallus]
Unigene23148_TW1b	2987	4374	73.7643	gi|327282536|ref|XP_003225998.1|	885.9	0	PREDICTED: protein ERGIC-53-like [Anolis carolinensis]
Unigene545_TW1b	304	445	73.7376	--	--	--	--
Unigene19710_TW1b	1343	1965	73.7037	--	--	--	--
Unigene24635_TW1b	1406	2057	73.6973	--	--	--	--
Unigene24931_TW1b	1442	2109	73.674	gi|326928964|ref|XP_003210642.1|	687.6	0	PREDICTED: actin-related protein 2/3 complex subunit 1B-like [Meleagris gallopavo]
Unigene19759_TW1b	269	392	73.4069	--	--	--	--
Unigene21352_TW1b	1731	2521	73.3633	gi|327261951|ref|XP_003215790.1|	209.1	5e-52	PREDICTED: proteolipid protein 2-like [Anolis carolinensis]
CL3776.Contig1_TW1b	1254	1825	73.3108	--	--	--	--
Unigene13982_TW1b	886	1289	73.2862	gi|295148216|ref|NP_001171150.1|	240.3	9e-62	NADH dehydrogenase [ubiquinone] 1 beta subcomplex subunit 8, mitochondrial [Ovis aries] >gi|293631993|gb|ADE59477.1| NADH dehydrogenase ubiquinone 1 beta subcomplex 8 [Ovis aries]
Unigene16791_TW1b	1098	1597	73.2665	gi|327273642|ref|XP_003221589.1|	396	1e-108	PREDICTED: ubiquitin carboxyl-terminal hydrolase isozyme L1-like isoform 1 [Anolis carolinensis]
Unigene19953_TW1b	743	1080	73.2214	--	--	--	--
Unigene494_TW1b	1557	2262	73.1824	gi|18157526|dbj|BAB83841.1|	42	2e-10	ReO_6 [Oryzias latipes]
Unigene24942_TW1b	908	1319	73.1748	gi|84029302|sp|P0C0U6.1|HBA_DRYCE	223	1e-56	RecName: Full=Hemoglobin subunit alpha-A; AltName: Full=Alpha-A-globin; AltName: Full=Hemoglobin alpha-A chain
Unigene24958_TW1b	410	595	73.1031	gi|78057023|emb|CAJ32313.1|	155.2	8e-37	Metallothionein [Elaphe quatuorlineata]
Unigene24963_TW1b	552	801	73.0964	gi|471355887|ref|XP_004368546.1|	120.9	3e-26	PREDICTED: translation machinery-associated protein 7 [Trichechus manatus latirostris]
Unigene20948_TW1b	892	1294	73.0756	gi|327267458|ref|XP_003218519.1|	57	1e-06	PREDICTED: proactivator polypeptide-like [Anolis carolinensis]
Unigene17298_TW1b	1669	2419	73.01	gi|344271706|ref|XP_003407678.1|	492.7	2e-137	PREDICTED: hypothetical protein LOC100676125 [Loxodonta africana]
Unigene22503_TW1b	463	670	72.8948	gi|327273710|ref|XP_003221623.1|	128.6	8e-29	PREDICTED: transmembrane protein 165-like [Anolis carolinensis]
Unigene22427_TW1b	460	665	72.8227	--	--	--	--
Unigene21338_TW1b	806	1163	72.6855	--	--	--	--
Unigene16361_TW1b	542	782	72.6792	gi|327272628|ref|XP_003221086.1|	210.3	3e-53	PREDICTED: 39S ribosomal protein L42, mitochondrial-like [Anolis carolinensis]
Unigene5301_TW1b	1170	1687	72.6327	gi|327280380|ref|XP_003224930.1|	672.9	0	PREDICTED: protein SEC13 homolog [Anolis carolinensis]
Unigene24406_TW1b	236	340	72.5721	--	--	--	--
Unigene5373_TW1b	1755	2525	72.4748	gi|327283396|ref|XP_003226427.1|	496.1	2e-138	PREDICTED: tetraspanin-3-like isoform 1 [Anolis carolinensis]
CL3690.Contig2_TW1b	485	696	72.2887	--	--	--	--
Unigene17257_TW1b	3009	4315	72.2373	gi|327283725|ref|XP_003226591.1|	570.9	1e-160	PREDICTED: acyl-CoA desaturase-like [Anolis carolinensis]
Unigene20855_TW1b	1337	1917	72.226	gi|119614889|gb|EAW94483.1|	191.8	7e-47	dynein, light chain, LC8-type 2, isoform CRA_a [Homo sapiens]
Unigene21143_TW1b	903	1292	72.0738	gi|350402953|ref|XP_003486655.1|	99.4	2e-19	PREDICTED: hypothetical protein LOC100741094, partial [Bombus impatiens]
Unigene24950_TW1b	1749	2501	72.0322	gi|327262795|ref|XP_003216209.1|	914.1	0	PREDICTED: endoplasmic reticulum lectin 1-like [Anolis carolinensis]
CL788.Contig4_TW1b	589	842	72.0111	--	--	--	--
Unigene24943_TW1b	1285	1836	71.9735	gi|327259717|ref|XP_003214682.1|	367.5	8e-100	PREDICTED: estradiol 17-beta-dehydrogenase 12-like [Anolis carolinensis]
Unigene13860_TW1b	750	1071	71.9335	gi|311258856|ref|XP_003127808.1|	111.7	3e-23	PREDICTED: hypothetical protein LOC100519371 [Sus scrofa] >gi|335290918|ref|XP_003356327.1| PREDICTED: hypothetical protein LOC100627906 [Sus scrofa]
Unigene19481_TW1b	234	334	71.9008	gi|327270195|ref|XP_003219875.1|	155.6	6e-37	PREDICTED: zinc transporter ZIP6-like [Anolis carolinensis]
CL3690.Contig1_TW1b	313	446	71.7783	--	--	--	--
Unigene17146_TW1b	231	329	71.7442	--	--	--	--
Unigene5155_TW1b	344	489	71.6066	gi|471360282|ref|XP_004370711.1|	98.2	1e-19	PREDICTED: ras GTPase-activating-like protein IQGAP1 [Trichechus manatus latirostris]
CL1724.Contig3_TW1b	216	307	71.5958	gi|465963101|gb|EMP30001.1|	138.7	8e-32	Tubulin beta-2C chain [Chelonia mydas]
Unigene22311_TW1b	1091	1549	71.5203	gi|449269030|gb|EMC79839.1|	138.3	6e-31	Uridine-cytidine kinase 1, partial [Columba livia]
Unigene23671_TW1b	792	1124	71.4898	gi|449267611|gb|EMC78533.1|	217.6	5e-55	Proline-rich nuclear receptor coactivator 2 [Columba livia]
Unigene13769_TW1b	584	828	71.4201	--	--	--	--
CL3485.Contig1_TW1b	2156	3056	71.4015	gi|327281519|ref|XP_003225495.1|	881.7	0	PREDICTED: UDP-N-acetylhexosamine pyrophosphorylase-like [Anolis carolinensis]
Unigene13937_TW1b	966	1369	71.3886	gi|344292808|ref|XP_003418117.1|	242.7	2e-62	PREDICTED: microtubule-associated proteins 1A/1B light chain 3B-like [Loxodonta africana] >gi|471380010|ref|XP_004377801.1| PREDICTED: microtubule-associated proteins 1A/1B light chain 3B [Trichechus manatus latirostris]
Unigene20516_TW1b	865	1225	71.3383	gi|327265268|ref|XP_003217430.1|	523.9	4e-147	PREDICTED: heat shock 70 kDa protein 4-like [Anolis carolinensis]
Unigene22228_TW1b	847	1197	71.1891	gi|327273395|ref|XP_003221466.1|	331.3	3e-89	PREDICTED: ADP-ribosylation factor GTPase-activating protein 3-like [Anolis carolinensis]
Unigene8917_TW1b	735	1033	70.7972	gi|73586576|gb|AAI02339.1|	218	3e-55	FKBP1A protein [Bos taurus]
Unigene14006_TW1b	1595	2240	70.7441	--	--	--	--
Unigene17075_TW1b	1425	1998	70.6291	gi|327263167|ref|XP_003216392.1|	897.9	0	PREDICTED: zinc transporter 5-like [Anolis carolinensis]
Unigene23646_TW1b	662	927	70.5382	--	--	--	--
CL207.Contig1_TW1b	4511	6298	70.3287	gi|327265478|ref|XP_003217535.1|	789.3	0	PREDICTED: proton-coupled amino acid transporter 1-like [Anolis carolinensis]
Unigene6507_TW1b	1028	1434	70.2682	gi|465999856|gb|EMP41082.1|	240.3	1e-61	Phosphorylase b kinase gamma catalytic chain, skeletal muscle isoform [Chelonia mydas]
Unigene24933_TW1b	664	925	70.174	--	--	--	--
Unigene23403_TW1b	1308	1819	70.0532	gi|327266482|ref|XP_003218034.1|	283.5	1e-74	PREDICTED: spliceosome RNA helicase BAT1-like [Anolis carolinensis]
Unigene20400_TW1b	746	1037	70.0233	--	--	--	--
Unigene24970_TW1b	552	767	69.9937	gi|363737678|ref|XP_413959.3|	283.1	4e-75	PREDICTED: IQ motif containing GTPase activating protein 1 [Gallus gallus]
Unigene24979_TW1b	647	899	69.9936	--	--	--	--
Unigene24967_TW1b	434	603	69.9891	gi|61098232|ref|NP_001012789.1|	155.2	8e-37	eukaryotic translation initiation factor 3 subunit J [Gallus gallus] >gi|82082038|sp|Q5ZKA4.1|EIF3J_CHICK RecName: Full=Eukaryotic translation initiation factor 3 subunit J; Short=eIF3j; AltName: Full=Eukaryotic translation initiation factor 3 subunit 1; AltName: Full=eIF-3-alpha; AltName: Full=eIF3 p35
CL3431.Contig1_TW1b	833	1157	69.9667	gi|327276214|ref|XP_003222865.1|	99.8	1e-19	PREDICTED: phospholipase A2 inhibitor subunit gamma B-like [Anolis carolinensis]
Unigene23509_TW1b	2882	3993	69.7924	gi|116243063|sp|Q0GNE0.1|CISY_IGUIG	931	0	RecName: Full=Citrate synthase, mitochondrial; Flags: Precursor >gi|112791217|gb|ABI21882.1| citrate synthase [Iguana iguana]
Unigene17061_TW1b	749	1037	69.7429	--	--	--	--
Unigene24559_TW1b	406	562	69.7289	--	--	--	--
Unigene24959_TW1b	594	820	69.5393	--	--	--	--
Unigene22744_TW1b	1433	1978	69.5317	gi|326915229|ref|XP_003203922.1|	383.6	1e-104	PREDICTED: echinoderm microtubule-associated protein-like 4-like [Meleagris gallopavo]
Unigene24474_TW1b	1263	1739	69.3584	gi|465955284|gb|EMP26366.1|	55.1	9e-06	Titin, partial [Chelonia mydas]
Unigene20997_TW1b	1649	2270	69.3439	gi|449486782|ref|XP_004174320.1|	537.7	6e-151	PREDICTED: uncharacterized protein KIAA2013 homolog [Taeniopygia guttata]
Unigene16085_TW1b	948	1304	69.2902	gi|118103341|ref|XP_418266.2|	186	2e-45	PREDICTED: protein FAM32A [Gallus gallus]
Unigene5149_TW1b	1670	2297	69.2863	gi|327260972|ref|XP_003215306.1|	706.4	0	PREDICTED: nucleotide exchange factor SIL1-like [Anolis carolinensis]
Unigene22460_TW1b	1067	1466	69.2106	--	--	--	--
Unigene13402_TW1b	1234	1695	69.1922	gi|20067631|emb|CAC83780.1|	786.6	0	phosphoglucose isomerase [Boiga kraepelini]
Unigene22177_TW1b	443	607	69.022	gi|327274727|ref|XP_003222128.1|	129.4	5e-29	PREDICTED: ATP-dependent zinc metalloprotease YME1L1-like isoform 2 [Anolis carolinensis]
Unigene25027_TW1b	427	585	69.013	gi|350535695|ref|NP_001232679.1|	99.8	4e-20	putative ATP synthase e chain mitochondrial variant 1 [Taeniopygia guttata] >gi|197127650|gb|ACH44148.1| putative ATP synthase e chain mitochondrial variant 1 [Taeniopygia guttata] >gi|197127651|gb|ACH44149.1| putative ATP synthase e chain mitochondrial variant 1 [Taeniopygia guttata] >gi|197127652|gb|ACH44150.1| putative ATP synthase e chain mitochondrial variant 1 [Taeniopygia guttata] >gi|1971…
CL226.Contig2_TW1b	2014	2758	68.9823	gi|126326467|ref|XP_001369944.1|	442.6	3e-122	PREDICTED: splicing factor 3B subunit 1 [Monodelphis domestica] >gi|395519980|ref|XP_003764117.1| PREDICTED: splicing factor 3B subunit 1 [Sarcophilus harrisii]
CL3357.Contig2_TW1b	581	794	68.841	--	--	--	--
Unigene13877_TW1b	1569	2144	68.8343	gi|465959269|gb|EMP28344.1|	288.1	8e-76	Endothelial differentiation-related factor 1 like protein [Chelonia mydas]
Unigene24542_TW1b	203	277	68.7364	--	--	--	--
CL3616.Contig1_TW1b	1967	2683	68.7099	gi|327263272|ref|XP_003216444.1|	752.3	0	PREDICTED: glutaryl-CoA dehydrogenase, mitochondrial-like [Anolis carolinensis]
Unigene13685_TW1b	2021	2755	68.6686	gi|327261995|ref|XP_003215812.1|	1035	0	PREDICTED: t-complex protein 1 subunit alpha-like [Anolis carolinensis]
Unigene23537_TW1b	2916	3975	68.6677	gi|118099423|ref|XP_415413.2|	831.2	0	PREDICTED: sulfhydryl oxidase 2 [Gallus gallus]
Unigene24924_TW1b	1180	1607	68.602	--	--	--	--
CL1724.Contig1_TW1b	773	1052	68.555	gi|471381366|ref|XP_004378476.1|	144.4	5e-33	PREDICTED: tubulin beta-4A chain [Trichechus manatus latirostris]
Unigene17219_TW1b	1089	1481	68.5062	gi|465963152|gb|EMP30009.1|	432.6	1e-119	Sodium/potassium-transporting ATPase subunit alpha-2 [Chelonia mydas]
Unigene8875_TW1b	2229	3030	68.4755	gi|327264528|ref|XP_003217065.1|	331.3	1e-88	PREDICTED: prostaglandin E synthase 3-like [Anolis carolinensis]
CL830.Contig2_TW1b	3298	4483	68.4732	gi|224067439|ref|XP_002195791.1|	577.4	1e-162	PREDICTED: endoplasmic reticulum-Golgi intermediate compartment protein 1 [Taeniopygia guttata]
CL2005.Contig1_TW1b	4058	5513	68.4351	gi|327261803|ref|XP_003215717.1|	1622.5	0	PREDICTED: dolichyl-diphosphooligosaccharide--protein glycosyltransferase subunit STT3B-like [Anolis carolinensis]
Unigene25014_TW1b	323	438	68.3085	gi|327262342|ref|XP_003215984.1|	125.6	7e-28	PREDICTED: CCAAT/enhancer-binding protein zeta-like [Anolis carolinensis]
Unigene24918_TW1b	1447	1962	68.302	gi|327282511|ref|XP_003225986.1|	582.8	1e-164	PREDICTED: Golgi phosphoprotein 3-like [Anolis carolinensis]
Unigene22875_TW1b	1850	2507	68.263	gi|465975498|gb|EMP34131.1|	379.4	3e-103	NAD-dependent ADP-ribosyltransferase sirtuin-4 [Chelonia mydas]
Unigene15481_TW1b	212	287	68.1944	--	--	--	--
Unigene19992_TW1b	542	733	68.1252	gi|327282768|ref|XP_003226114.1|	107.1	4e-22	PREDICTED: ribonuclease H1-like isoform 2 [Anolis carolinensis]
Unigene5285_TW1b	2196	2962	67.9447	gi|440903592|gb|ELR54229.1|	679.5	0	Ubiquitin-conjugating enzyme E2 Q1, partial [Bos grunniens mutus]
Unigene21343_TW1b	619	833	67.7887	gi|449277556|gb|EMC85669.1|	225.3	1e-57	FGFR1 oncogene partner 2 like protein, partial [Columba livia]
Unigene22919_TW1b	2093	2816	67.7745	gi|327276413|ref|XP_003222964.1|	826.6	0	PREDICTED: dnaJ homolog subfamily A member 2-like [Anolis carolinensis]
Unigene13832_TW1b	886	1192	67.7712	gi|465951449|gb|EMP24357.1|	209.5	1e-52	60 kDa heat shock protein [Chelonia mydas]
Unigene16249_TW1b	881	1185	67.7556	gi|326929223|ref|XP_003210768.1|	465.3	1e-129	PREDICTED: transmembrane protein 180-like [Meleagris gallopavo]
Unigene16817_TW1b	244	328	67.7153	--	--	--	--
Unigene19967_TW1b	1689	2269	67.6718	gi|311247232|ref|XP_003122548.1|	420.2	1e-115	PREDICTED: protein YIF1A-like isoform 1 [Sus scrofa]
Unigene16968_TW1b	880	1181	67.6036	gi|239977313|sp|B2BS84.1|IVBI_AUSLA	440.7	4e-122	RecName: Full=Protease inhibitor; AltName: Full=Putative Kunitz-type proteinase inhibitor; Flags: Precursor >gi|159146286|gb|ABW90603.1| putative Kunitz-type proteinase inhibitor [Austrelaps labialis]
CL4039.Contig2_TW1b	3431	4604	67.5954	gi|327284299|ref|XP_003226876.1|	1755.7	0	PREDICTED: AP-1 complex subunit beta-1-like isoform 1 [Anolis carolinensis]
Unigene20957_TW1b	3613	4848	67.5923	gi|327289501|ref|XP_003229463.1|	1144	0	PREDICTED: LOW QUALITY PROTEIN: cadherin-1-like, partial [Anolis carolinensis]
Unigene20401_TW1b	1877	2518	67.5763	gi|327276851|ref|XP_003223180.1|	1195.3	0	PREDICTED: transmembrane 9 superfamily member 3-like [Anolis carolinensis]
Unigene24955_TW1b	776	1040	67.511	--	--	--	--
Unigene20909_TW1b	1304	1747	67.4867	gi|327274118|ref|XP_003221825.1|	773.1	0	PREDICTED: protein transport protein Sec24D-like [Anolis carolinensis]
Unigene20931_TW1b	2880	3852	67.3747	gi|465967289|gb|EMP31293.1|	676.8	0	Thioredoxin-interacting protein [Chelonia mydas]
Unigene24988_TW1b	970	1297	67.3552	gi|327285830|ref|XP_003227635.1|	480.3	6e-134	PREDICTED: UPF0568 protein C14orf166-like [Anolis carolinensis]
Unigene25023_TW1b	490	654	67.2333	gi|341879881|gb|EGT35816.1|	68.2	1e-10	hypothetical protein CAEBREN_23588 [Caenorhabditis brenneri]
Unigene24971_TW1b	396	528	67.1648	--	--	--	--
Unigene17267_TW1b	247	329	67.0968	--	--	--	--
Unigene391_TW1b	1675	2229	67.0345	gi|327277159|ref|XP_003223333.1|	274.6	1e-71	PREDICTED: solute carrier family 35 member D3-like [Anolis carolinensis]
Unigene22086_TW1b	2827	3754	66.8916	gi|363739019|ref|XP_001233249.2|	563.1	2e-158	PREDICTED: sequestosome-1 isoform 1 [Gallus gallus]
Unigene15998_TW1b	590	782	66.7663	gi|327279438|ref|XP_003224463.1|	247.3	3e-64	PREDICTED: UMP-CMP kinase-like [Anolis carolinensis]
Unigene5235_TW1b	478	633	66.7081	--	--	--	--
CL2464.Contig1_TW1b	1203	1592	66.6623	--	--	--	--
Unigene23785_TW1b	1481	1958	66.5979	gi|327265727|ref|XP_003217659.1|	636.3	1e-180	PREDICTED: RNA-binding protein 5-like [Anolis carolinensis]
Unigene24845_TW1b	1471	1944	66.5712	gi|449265732|gb|EMC76880.1|	136.7	3e-30	Putative uncharacterized transposon-derived protein ZK1236.4, partial [Columba livia]
Unigene19227_TW1b	557	735	66.4714	gi|471382249|ref|XP_004378910.1|	92.8	9e-18	PREDICTED: ATP-binding cassette sub-family E member 1 [Trichechus manatus latirostris]
Unigene23791_TW1b	1691	2228	66.3704	gi|449472515|ref|XP_004175034.1|	521.2	6e-146	PREDICTED: CCR4-NOT transcription complex subunit 1 isoform 2 [Taeniopygia guttata]
Unigene13825_TW1b	407	535	66.2159	gi|327288502|ref|XP_003228965.1|	255.8	4e-67	PREDICTED: cationic amino acid transporter 3-like [Anolis carolinensis]
CL3890.Contig1_TW1b	1274	1674	66.1895	gi|449282658|gb|EMC89469.1|	21.6	2e-13	Ankyrin repeat and SOCS box protein 13, partial [Columba livia]
Unigene20952_TW1b	2462	3234	66.169	gi|327262717|ref|XP_003216170.1|	686	0	PREDICTED: adipocyte plasma membrane-associated protein-like [Anolis carolinensis]
Unigene13938_TW1b	892	1171	66.1294	--	--	--	--
Unigene16659_TW1b	556	729	66.0474	gi|455714998|gb|AGG36351.1|	384	1e-105	beta tubulin-like protein, partial [Stylophora pistillata]
Unigene16392_TW1b	1240	1625	66.0138	gi|334313188|ref|XP_001365362.2|	222.2	4e-56	PREDICTED: polyadenylate-binding protein-interacting protein 2B-like [Monodelphis domestica]
Unigene22871_TW1b	259	339	65.933	--	--	--	--
Unigene20910_TW1b	1575	2060	65.8854	gi|327274118|ref|XP_003221825.1|	307.4	1e-81	PREDICTED: protein transport protein Sec24D-like [Anolis carolinensis]
Unigene24987_TW1b	476	622	65.8243	gi|187607836|ref|NP_001119985.1|	59.3	6e-08	inositol-3-phosphate synthase 1 [Xenopus (Silurana) tropicalis] >gi|165970419|gb|AAI58234.1| LOC100144940 protein [Xenopus (Silurana) tropicalis]
Unigene19636_TW1b	884	1152	65.6452	gi|327262002|ref|XP_003215815.1|	577	4e-163	PREDICTED: ezrin-like [Anolis carolinensis]
Unigene20481_TW1b	921	1200	65.6333	--	--	--	--
Unigene16104_TW1b	1377	1793	65.5917	gi|45382645|ref|NP_990046.1|	708.4	0	furin precursor [Gallus gallus] >gi|1071677|emb|CAA92109.1| trans Golgi network protease furin [Gallus gallus]
Unigene6044_TW1b	1020	1327	65.535	gi|327289201|ref|XP_003229313.1|	251.1	6e-65	PREDICTED: 39S ribosomal protein L17, mitochondrial-like [Anolis carolinensis]
Unigene20426_TW1b	582	757	65.5203	--	--	--	--
Unigene5177_TW1b	775	1008	65.5182	gi|395847077|ref|XP_003796212.1|	191.8	2e-47	PREDICTED: 10 kDa heat shock protein, mitochondrial-like [Otolemur garnettii]
Unigene24994_TW1b	574	745	65.3803	--	--	--	--
Unigene19817_TW1b	942	1221	65.2931	gi|327280137|ref|XP_003224810.1|	525.4	1e-147	PREDICTED: ubiquitin carboxyl-terminal hydrolase 7-like [Anolis carolinensis]
Unigene19370_TW1b	416	539	65.2677	gi|327276503|ref|XP_003223009.1|	28.9	2e-50	PREDICTED: hypothetical protein LOC100565244 [Anolis carolinensis]
Unigene23985_TW1b	236	305	65.1015	--	--	--	--
Unigene24634_TW1b	271	350	65.0581	gi|13095440|gb|AAK12273.1|	152.5	5e-36	thrombin-like enzyme precursor [Deinagkistrodon acutus]
Unigene21457_TW1b	1789	2306	64.931	gi|327273548|ref|XP_003221542.1|	862.8	0	PREDICTED: mitochondrial-processing peptidase subunit beta-like [Anolis carolinensis]
Unigene9384_TW1b	481	620	64.9306	--	--	--	--
Unigene16761_TW1b	1274	1641	64.8847	gi|363729519|ref|XP_417266.3|	587.8	4e-166	PREDICTED: arfaptin-2 [Gallus gallus]
Unigene23855_TW1b	1131	1455	64.8042	--	--	--	--
CL1370.Contig2_TW1b	1616	2076	64.7126	gi|45383329|ref|NP_989745.1|	596.7	1e-168	nuclease-sensitive element-binding protein 1 [Gallus gallus]
Unigene20521_TW1b	308	395	64.6025	gi|465970961|gb|EMP32556.1|	139.4	4e-32	Small nuclear ribonucleoprotein F [Chelonia mydas]
CL2256.Contig2_TW1b	1219	1561	64.5063	gi|226235137|dbj|BAH47549.1|	82	6e-14	phospholipase A2 inhibitor beta [Elaphe climacophora]
Unigene23190_TW1b	657	840	64.4046	gi|327289477|ref|XP_003229451.1|	206.8	6e-52	PREDICTED: DNA-binding death effector domain-containing protein 2-like [Anolis carolinensis]
Unigene19811_TW1b	2407	3077	64.3953	gi|327286930|ref|XP_003228182.1|	515.8	4e-144	PREDICTED: derlin-1-like isoform 1 [Anolis carolinensis]
CL788.Contig3_TW1b	618	790	64.3934	gi|13095440|gb|AAK12273.1|	67.4	5e-10	thrombin-like enzyme precursor [Deinagkistrodon acutus]
Unigene8560_TW1b	1243	1582	64.1118	gi|215422358|ref|NP_001135862.1|	702.6	0	proteasome (prosome, macropain) 26S subunit, non-ATPase, 4 [Gallus gallus]
Unigene16780_TW1b	1086	1381	64.057	gi|449471564|ref|XP_002196837.2|	360.1	1e-97	PREDICTED: zinc transporter 4 [Taeniopygia guttata]
Unigene17269_TW1b	389	494	63.9706	--	--	--	--
Unigene5170_TW1b	1349	1712	63.9285	--	--	--	--
Unigene17342_TW1b	892	1131	63.8705	gi|465998272|gb|EMP40575.1|	229.6	1e-58	KIF1-binding protein like protein [Chelonia mydas]
Unigene20462_TW1b	2259	2863	63.8422	gi|327283127|ref|XP_003226293.1|	607.1	1e-171	PREDICTED: protein NOXP20-like [Anolis carolinensis]
CL4037.Contig2_TW1b	2645	3348	63.7621	gi|327264433|ref|XP_003217018.1|	72.4	1e-10	PREDICTED: keratin, type II cytoskeletal 6B-like [Anolis carolinensis]
Unigene21863_TW1b	422	534	63.7429	gi|327261529|ref|XP_003215582.1|	228.4	7e-59	PREDICTED: CMP-sialic acid transporter-like [Anolis carolinensis]
Unigene5275_TW1b	1299	1639	63.5584	gi|327288322|ref|XP_003228877.1|	591.3	3e-167	PREDICTED: malate dehydrogenase, mitochondrial-like [Anolis carolinensis]
Unigene22515_TW1b	1029	1297	63.4932	gi|327290955|ref|XP_003230187.1|	325.1	3e-87	PREDICTED: prenylated Rab acceptor protein 1-like [Anolis carolinensis]
Unigene19867_TW1b	319	402	63.4802	--	--	--	--
Unigene154_TW1b	697	876	63.3103	gi|327271319|ref|XP_003220435.1|	109	2e-22	PREDICTED: UHRF1-binding protein 1-like [Anolis carolinensis]
CL1192.Contig2_TW1b	203	255	63.2772	--	--	--	--
CL1220.Contig2_TW1b	3098	3889	63.2353	gi|327285206|ref|XP_003227325.1|	1885.5	0	PREDICTED: clathrin heavy chain 1-like [Anolis carolinensis]
Unigene23030_TW1b	319	400	63.1644	--	--	--	--
Unigene5303_TW1b	1124	1409	63.1462	--	--	--	--
Unigene17418_TW1b	3187	3993	63.1132	gi|345308384|ref|XP_001515844.2|	2120.9	0	PREDICTED: pre-mRNA-processing-splicing factor 8-like, partial [Ornithorhynchus anatinus]
CL2025.Contig2_TW1b	3184	3988	63.0935	gi|350593577|ref|XP_003133502.3|	942.6	0	PREDICTED: STE20/SPS1-related proline-alanine-rich protein kinase [Sus scrofa]
Unigene16954_TW1b	2280	2851	62.9891	gi|327262318|ref|XP_003215972.1|	1028.5	0	PREDICTED: hypothetical protein LOC100555450 [Anolis carolinensis]
CL295.Contig2_TW1b	3370	4213	62.9745	gi|327266182|ref|XP_003217885.1|	1028.1	0	PREDICTED: peroxisomal acyl-coenzyme A oxidase 2-like [Anolis carolinensis]
Unigene10462_TW1b	1613	2007	62.6781	gi|327269795|ref|XP_003219678.1|	532.3	2e-149	PREDICTED: syntenin-1-like isoform 1 [Anolis carolinensis]
CL3140.Contig1_TW1b	611	760	62.6578	--	--	--	--
CL4059.Contig5_TW1b	1005	1250	62.6537	gi|327289011|ref|XP_003229218.1|	345.1	3e-93	PREDICTED: alpha-actinin-3-like [Anolis carolinensis]
Unigene24404_TW1b	916	1139	62.637	gi|4826972|ref|NP_005096.1|	355.9	1e-96	RNA-binding protein 8A [Homo sapiens] >gi|162287296|ref|NP_001095877.1| RNA-binding protein 8A isoform a [Mus musculus] >gi|255653066|ref|NP_001157445.1| RNA-binding protein 8A [Equus caballus] >gi|402794801|ref|NP_001258067.1| RNA-binding protein 8A [Rattus norvegicus] >gi|10720244|sp|Q9Y5S9.1|RBM8A_HUMAN RecName: Full=RNA-binding protein 8A; AltName: Full=Binder of OVCA1-1; Short=BOV-1; AltName…
Unigene17339_TW1b	939	1167	62.6049	--	--	--	--
Unigene22872_TW1b	503	625	62.5914	--	--	--	--
Unigene23086_TW1b	499	620	62.5884	gi|327284904|ref|XP_003227175.1|	319.7	3e-86	PREDICTED: eukaryotic translation initiation factor 5B-like [Anolis carolinensis]
Unigene24982_TW1b	1433	1778	62.5012	gi|327279791|ref|XP_003224639.1|	422.9	2e-116	PREDICTED: cyclic AMP-dependent transcription factor ATF-5-like [Anolis carolinensis]
Unigene22008_TW1b	1877	2326	62.4235	--	--	--	--
Unigene16642_TW1b	663	819	62.2262	gi|449273969|gb|EMC83296.1|	157.9	3e-37	Protein S100-A16 [Columba livia]
Unigene24790_TW1b	4990	6162	62.2048	gi|45382795|ref|NP_990827.1|	2090.8	0	Golgi apparatus protein 1 precursor [Gallus gallus] >gi|17376684|sp|Q02391.1|GSLG1_CHICK RecName: Full=Golgi apparatus protein 1; AltName: Full=Cysteine-rich fibroblast growth factor receptor; Flags: Precursor >gi|211776|gb|AAA48769.1| cysteine-rich fibroblast growth factor receptor [Gallus gallus]
Unigene24793_TW1b	314	387	62.0846	--	--	--	--
Unigene19590_TW1b	613	755	62.0425	--	--	--	--
CL1985.Contig1_TW1b	268	330	62.0272	--	--	--	--
Unigene20493_TW1b	1157	1424	61.9983	gi|327281779|ref|XP_003225624.1|	525.8	1e-147	PREDICTED: serpin B6-like [Anolis carolinensis]
Unigene23524_TW1b	868	1067	61.9224	gi|327265516|ref|XP_003217554.1|	150.2	1e-34	PREDICTED: heterogeneous nuclear ribonucleoprotein H-like [Anolis carolinensis]
Unigene24733_TW1b	712	875	61.9057	--	--	--	--
Unigene15406_TW1b	210	258	61.8875	gi|432865271|ref|XP_004070501.1|	58.9	8e-08	PREDICTED: ADP-ribosylation factor 3-like [Oryzias latipes]
Unigene13909_TW1b	2450	3008	61.8464	gi|327280292|ref|XP_003224886.1|	1139	0	PREDICTED: cyclin-K-like [Anolis carolinensis]
Unigene25040_TW1b	428	525	61.79	--	--	--	--
Unigene16100_TW1b	965	1183	61.7533	gi|351702314|gb|EHB05233.1|	386	1e-105	Oligoribonuclease, mitochondrial [Heterocephalus glaber]
Unigene19732_TW1b	372	456	61.7483	--	--	--	--
CL1619.Contig1_TW1b	1193	1462	61.7319	gi|327278635|ref|XP_003224066.1|	435.6	2e-120	PREDICTED: solute carrier family 45 member 3-like [Anolis carolinensis]
Unigene23400_TW1b	3698	4522	61.598	gi|118096400|ref|XP_414133.2|	1039.6	0	PREDICTED: rhophilin-2 [Gallus gallus]
CL2523.Contig3_TW1b	466	569	61.5077	gi|311033516|sp|P82935.2|TXWW_NAJKA	192.6	4e-48	RecName: Full=Weak tryptophan-containing neurotoxin; Short=WTX; Flags: Precursor
Unigene23360_TW1b	2741	3346	61.4922	gi|327285772|ref|XP_003227606.1|	642.5	0	PREDICTED: UDP-glucose 4-epimerase-like [Anolis carolinensis]
Unigene21456_TW1b	2732	3334	61.4735	gi|327268480|ref|XP_003219025.1|	197.6	3e-48	PREDICTED: ATP-dependent RNA helicase DDX3X-like isoform 3 [Anolis carolinensis]
CL3144.Contig2_TW1b	2249	2741	61.3935	gi|449472935|ref|XP_002192230.2|	484.2	1e-134	PREDICTED: carbonic anhydrase 5B, mitochondrial-like [Taeniopygia guttata]
CL1829.Contig1_TW1b	357	435	61.3796	gi|390336177|ref|XP_003724294.1|	148.3	1e-34	PREDICTED: uncharacterized protein LOC100890239 [Strongylocentrotus purpuratus]
Unigene24311_TW1b	285	347	61.332	--	--	--	--
Unigene24621_TW1b	1184	1441	61.3077	--	--	--	--
Unigene24791_TW1b	1671	2033	61.2864	--	--	--	--
Unigene17223_TW1b	583	709	61.2605	gi|471364507|ref|XP_004372802.1|	158.7	1e-37	PREDICTED: ATP-binding cassette sub-family F member 2 [Trichechus manatus latirostris]
Unigene17056_TW1b	1589	1929	61.1521	gi|449269063|gb|EMC79872.1|	682.9	0	WD repeat-containing protein 5 [Columba livia]
CL674.Contig2_TW1b	346	420	61.1471	gi|471381366|ref|XP_004378476.1|	237.7	1e-61	PREDICTED: tubulin beta-4A chain [Trichechus manatus latirostris]
Unigene23919_TW1b	1141	1385	61.1458	gi|351709928|gb|EHB12847.1|	624	4e-177	U4/U6.U5 tri-snRNP-associated protein 2 [Heterocephalus glaber]
Unigene13809_TW1b	3536	4292	61.1435	gi|10047237|dbj|BAB13407.1|	962.6	0	KIAA1581 protein [Homo sapiens]
Unigene16673_TW1b	1252	1518	61.076	gi|440911197|gb|ELR60903.1|	440.7	7e-122	Ras-related protein Rab-14, partial [Bos grunniens mutus]
Unigene24691_TW1b	385	466	60.9717	--	--	--	--
CL432.Contig2_TW1b	2027	2438	60.5875	gi|390340458|ref|XP_003725249.1|	157.1	3e-36	PREDICTED: uncharacterized protein LOC100892840 [Strongylocentrotus purpuratus]
Unigene16927_TW1b	1045	1255	60.4965	gi|327286450|ref|XP_003227943.1|	629.4	9e-179	PREDICTED: histone acetyltransferase MYST3-like [Anolis carolinensis]
Unigene19383_TW1b	620	744	60.4483	gi|55926121|ref|NP_001007486.1|	248.4	1e-64	upstream stimulatory factor 1 [Gallus gallus] >gi|55540924|gb|AAV52917.1| upstream stimulatory factor 1 [Gallus gallus]
Unigene24968_TW1b	2037	2436	60.2406	gi|327274440|ref|XP_003221985.1|	1135.5	0	PREDICTED: nucleolar GTP-binding protein 1-like [Anolis carolinensis]
Unigene16813_TW1b	1848	2208	60.1866	gi|327264087|ref|XP_003216848.1|	951.8	0	PREDICTED: transmembrane protein 39A-like [Anolis carolinensis]
Unigene24255_TW1b	658	786	60.1727	--	--	--	--
Unigene8477_TW1b	737	880	60.1476	gi|301758302|ref|XP_002914987.1|	95.9	2e-18	PREDICTED: mitochondrial import receptor subunit TOM5 homolog [Ailuropoda melanoleuca]
Unigene21287_TW1b	3206	3822	60.0524	gi|73980921|ref|XP_532982.2|	141	4e-31	PREDICTED: trans-Golgi network integral membrane protein 2 [Canis lupus familiaris]
Unigene5232_TW1b	349	416	60.0442	gi|350537261|ref|NP_001233184.1|	89.7	4e-17	cytochrome c oxidase subunit 7C, mitochondrial [Taeniopygia guttata]
Unigene23579_TW1b	2963	3525	59.9281	gi|327277111|ref|XP_003223309.1|	1035.8	0	PREDICTED: glutamate dehydrogenase 1, mitochondrial-like [Anolis carolinensis]
Unigene5274_TW1b	1751	2083	59.9247	gi|327290469|ref|XP_003229945.1|	841.6	0	PREDICTED: isocitrate dehydrogenase [NADP], mitochondrial-like [Anolis carolinensis]
Unigene23045_TW1b	639	760	59.9122	gi|327260362|ref|XP_003215003.1|	405.2	1e-111	PREDICTED: catenin delta-1-like [Anolis carolinensis]
CL1357.Contig2_TW1b	698	829	59.8277	gi|395856106|ref|XP_003800480.1|	147.1	6e-34	PREDICTED: uncharacterized protein LOC100964103 [Otolemur garnettii]
Unigene253_TW1b	2126	2525	59.8275	gi|126323985|ref|XP_001363093.1|	974.9	0	PREDICTED: nicalin [Monodelphis domestica]
Unigene16894_TW1b	795	942	59.6879	--	--	--	--
CL2215.Contig2_TW1b	4569	5410	59.6457	gi|363738612|ref|XP_414325.3|	2124.8	0	PREDICTED: constitutive coactivator of PPAR-gamma-like protein 1-like [Gallus gallus]
Unigene24969_TW1b	1237	1462	59.5361	gi|327272772|ref|XP_003221158.1|	642.9	0	PREDICTED: phosphate carrier protein, mitochondrial-like isoform 1 [Anolis carolinensis]
Unigene20620_TW1b	1082	1278	59.4986	gi|327260729|ref|XP_003215186.1|	577	5e-163	PREDICTED: dual specificity protein kinase CLK1-like [Anolis carolinensis]
CL2514.Contig2_TW1b	509	601	59.4784	--	--	--	--
Unigene15074_TW1b	943	1113	59.4547	--	--	--	--
Unigene19531_TW1b	624	736	59.415	gi|395851458|ref|XP_003798272.1|	162.2	1e-38	PREDICTED: uncharacterized protein LOC100959797 [Otolemur garnettii]
Unigene23139_TW1b	538	633	59.2685	--	--	--	--
Unigene5189_TW1b	289	340	59.263	--	--	--	--
CL1723.Contig3_TW1b	1149	1350	59.1857	gi|403399517|sp|A8E2V8.1|PA2A_TRIGS	180.6	1e-43	RecName: Full=Acidic phospholipase A2 Tgc-E6; Short=svPLA2; AltName: Full=Phosphatidylcholine 2-acylhydrolase; Flags: Precursor >gi|59727071|gb|AAW92121.1| acidic phospholipase A2 [Trimeresurus gracilis]
Unigene272_TW1b	1338	1571	59.1457	gi|465954211|gb|EMP25762.1|	289.7	2e-76	4F2 cell-surface antigen heavy chain [Chelonia mydas]
Unigene16858_TW1b	2122	2489	59.0857	gi|327287238|ref|XP_003228336.1|	562	4e-158	PREDICTED: spermidine synthase-like [Anolis carolinensis]
CL163.Contig1_TW1b	268	314	59.0198	gi|2331059|gb|AAC60281.1|	82.4	7e-15	unknown [Gallus gallus]
Unigene19730_TW1b	954	1116	58.9276	gi|124249322|ref|NP_001074354.1|	449.9	8e-125	prohibitin-2 [Gallus gallus] >gi|82083045|sp|Q5ZMN3.1|PHB2_CHICK RecName: Full=Prohibitin-2
Unigene20619_TW1b	637	745	58.9142	--	--	--	--
Unigene619_TW1b	1126	1315	58.8288	--	--	--	--
Unigene22352_TW1b	1215	1417	58.7485	gi|327277736|ref|XP_003223619.1|	89.7	3e-16	PREDICTED: thioredoxin domain-containing protein 5-like [Anolis carolinensis]
Unigene23695_TW1b	386	450	58.7257	gi|327289533|ref|XP_003229479.1|	132.9	4e-30	PREDICTED: heterogeneous nuclear ribonucleoprotein U-like protein 2-like [Anolis carolinensis]
Unigene21946_TW1b	437	509	58.6731	gi|327278701|ref|XP_003224099.1|	221.5	9e-57	PREDICTED: LOW QUALITY PROTEIN: neutral and basic amino acid transport protein rBAT-like [Anolis carolinensis]
Unigene24475_TW1b	388	451	58.5528	gi|465955284|gb|EMP26366.1|	52.4	7e-06	Titin, partial [Chelonia mydas]
Unigene25005_TW1b	746	867	58.5441	gi|130485692|ref|NP_001076175.1|	134.8	4e-30	cystatin-C precursor [Oryctolagus cuniculus] >gi|14285414|sp|O97862.1|CYTC_RABIT RecName: Full=Cystatin-C; AltName: Full=Cystatin-3; Flags: Precursor >gi|4520367|dbj|BAA75921.1| cystatin C [Oryctolagus cuniculus]
Unigene21222_TW1b	372	431	58.3629	--	--	--	--
CL1652.Contig2_TW1b	519	601	58.3324	--	--	--	--
CL117.Contig3_TW1b	889	1028	58.2498	--	--	--	--
Unigene19226_TW1b	1925	2223	58.1717	gi|327273864|ref|XP_003221699.1|	1124.8	0	PREDICTED: ATP-binding cassette sub-family E member 1-like isoform 1 [Anolis carolinensis]
Unigene16263_TW1b	680	785	58.1519	gi|350538685|ref|NP_001232582.1|	155.6	1e-36	putative acyl-Coenzyme A binding domain containing 7 [Taeniopygia guttata] >gi|197127520|gb|ACH44018.1| putative acyl-Coenzyme A binding domain containing 7 [Taeniopygia guttata]
Unigene15405_TW1b	637	734	58.0443	gi|431901379|gb|ELK08405.1|	321.6	1e-86	Protein Wnt-10b [Pteropus alecto]
Unigene16914_TW1b	1170	1347	57.9942	gi|440900332|gb|ELR51492.1|	621.3	2e-176	Ribose-phosphate pyrophosphokinase 1, partial [Bos grunniens mutus]
Unigene19954_TW1b	1659	1909	57.9645	--	--	--	--
Unigene24998_TW1b	1365	1567	57.8281	gi|166795925|ref|NP_001107718.1|	519.2	1e-145	G protein pathway suppressor 2 [Xenopus (Silurana) tropicalis] >gi|165971393|gb|AAI58526.1| gps2 protein [Xenopus (Silurana) tropicalis]
CL2700.Contig3_TW1b	1497	1713	57.6419	gi|327280252|ref|XP_003224866.1|	372.9	2e-101	PREDICTED: regulator of G-protein signaling 2-like [Anolis carolinensis]
Unigene25002_TW1b	438	501	57.6191	--	--	--	--
Unigene635_TW1b	411	469	57.4823	gi|449273152|gb|EMC82760.1|	73.6	3e-12	Cbp/p300-interacting transactivator 2 [Columba livia]
Unigene23085_TW1b	2550	2905	57.3864	gi|327284904|ref|XP_003227175.1|	1209.1	0	PREDICTED: eukaryotic translation initiation factor 5B-like [Anolis carolinensis]
Unigene21015_TW1b	288	328	57.3699	--	--	--	--
Unigene23674_TW1b	359	408	57.2491	--	--	--	--
Unigene24740_TW1b	3953	4491	57.2294	gi|327290092|ref|XP_003229758.1|	242.3	1e-61	PREDICTED: neuroblast differentiation-associated protein AHNAK-like [Anolis carolinensis]
Unigene23936_TW1b	435	494	57.2059	--	--	--	--
Unigene387_TW1b	3016	3425	57.2047	gi|327276397|ref|XP_003222956.1|	602.8	3e-170	PREDICTED: UDP-GlcNAc:betaGal beta-1,3-N-acetylglucosaminyltransferase 2-like [Anolis carolinensis]
Unigene21277_TW1b	596	676	57.1351	--	--	--	--
Unigene10867_TW1b	1157	1312	57.122	gi|327259447|ref|XP_003214548.1|	409.1	2e-112	PREDICTED: UPF0480 protein C15orf24 homolog [Anolis carolinensis]
Unigene16841_TW1b	1210	1372	57.1178	gi|327276359|ref|XP_003222937.1|	344.4	7e-93	PREDICTED: UPF0692 protein C19orf54 homolog [Anolis carolinensis]
Unigene16976_TW1b	1808	2049	57.0882	gi|327260842|ref|XP_003215242.1|	996.1	0	PREDICTED: LOW QUALITY PROTEIN: t-complex protein 1 subunit delta-like [Anolis carolinensis]
Unigene25043_TW1b	473	536	57.083	--	--	--	--
Unigene24493_TW1b	2148	2434	57.0807	gi|327289756|ref|XP_003229590.1|	257.7	1e-66	PREDICTED: plectin-like [Anolis carolinensis]
CL1164.Contig1_TW1b	1598	1810	57.0564	gi|465955121|gb|EMP26282.1|	399.8	2e-109	Transmembrane emp24 domain-containing protein 4 [Chelonia mydas]
Unigene16974_TW1b	967	1094	56.9893	--	--	--	--
Unigene24436_TW1b	1008	1140	56.9701	--	--	--	--
Unigene5163_TW1b	1519	1716	56.9066	gi|189230298|ref|NP_001121473.1|	431.8	4e-119	transmembrane protein 59-like precursor [Xenopus (Silurana) tropicalis] >gi|183985718|gb|AAI66245.1| LOC100158571 protein [Xenopus (Silurana) tropicalis] >gi|189441786|gb|AAI67590.1| LOC100158571 protein [Xenopus (Silurana) tropicalis]
Unigene19305_TW1b	861	972	56.8677	gi|327260450|ref|XP_003215047.1|	576.2	6e-163	PREDICTED: oxysterol-binding protein 1-like [Anolis carolinensis]
Unigene19182_TW1b	1297	1464	56.8596	gi|45383528|ref|NP_989638.1|	783.1	0	actin-related protein 3 [Gallus gallus] >gi|82217061|sp|Q90WD0.1|ARP3_CHICK RecName: Full=Actin-related protein 3; AltName: Full=Actin-like protein 3 >gi|15077081|gb|AAK83060.1| actin related protein 3 [Gallus gallus]
Unigene16909_TW1b	314	354	56.7906	--	--	--	--
Unigene5311_TW1b	3236	3641	56.6781	gi|327264742|ref|XP_003217170.1|	768.1	0	PREDICTED: soluble calcium-activated nucleotidase 1-like [Anolis carolinensis]
Unigene15212_TW1b	401	451	56.6546	--	--	--	--
Unigene17098_TW1b	912	1025	56.615	gi|348517548|ref|XP_003446295.1|	285	3e-75	PREDICTED: ras-related protein Rab-10-like [Oreochromis niloticus]
Unigene339_TW1b	1282	1440	56.5819	--	--	--	--
Unigene5279_TW1b	2209	2481	56.5762	gi|471414625|ref|XP_004388848.1|	1117.8	0	PREDICTED: cleft lip and palate transmembrane protein 1 isoform 1 [Trichechus manatus latirostris]
Unigene21430_TW1b	1365	1533	56.5734	gi|327285037|ref|XP_003227241.1|	100.5	2e-19	PREDICTED: hypothetical protein LOC100567164 isoform 1 [Anolis carolinensis]
Unigene25001_TW1b	1091	1225	56.5606	gi|27735425|gb|AAH41186.1|	676	0	Psmc2 protein [Xenopus laevis]
CL740.Contig1_TW1b	4531	5087	56.5549	gi|430736677|ref|NP_001258903.1|	1963.3	0	sarcoplasmic/endoplasmic reticulum calcium ATPase 2 isoform 2 [Gallus gallus] >gi|86207|pir||B40812 Ca2+-transporting ATPase (EC 3.6.3.8) SERCA2b - chicken
Unigene19312_TW1b	678	759	56.3917	--	--	--	--
Unigene23777_TW1b	710	793	56.2623	--	--	--	--
Unigene10676_TW1b	379	423	56.2217	gi|395541440|ref|XP_003772652.1|	74.3	1e-12	PREDICTED: ATP synthase subunit beta, mitochondrial isoform 2 [Sarcophilus harrisii]
CL2644.Contig2_TW1b	1035	1155	56.214	gi|327264509|ref|XP_003217056.1|	300.4	9e-80	PREDICTED: peptidyl-prolyl cis-trans isomerase FKBP11-like [Anolis carolinensis]
Unigene20666_TW1b	1611	1795	56.127	gi|197098594|ref|NP_001124758.1|	612.5	2e-173	COP9 signalosome complex subunit 6 [Pongo abelii] >gi|75042569|sp|Q5REY0.1|CSN6_PONAB RecName: Full=COP9 signalosome complex subunit 6; Short=SGN6; Short=Signalosome subunit 6
Unigene21365_TW1b	972	1082	56.0743	--	--	--	--
CL3764.Contig1_TW1b	492	547	56.0048	--	--	--	--
Unigene24999_TW1b	1111	1235	55.9958	gi|327271880|ref|XP_003220715.1|	487.6	4e-136	PREDICTED: proteasome subunit alpha type-7-like [Anolis carolinensis]
Unigene11334_TW1b	359	399	55.9862	--	--	--	--
Unigene25007_TW1b	1160	1289	55.9755	gi|327284213|ref|XP_003226833.1|	631.7	2e-179	PREDICTED: eukaryotic translation initiation factor 3 subunit G-like [Anolis carolinensis]
Unigene23921_TW1b	919	1021	55.9646	gi|327287130|ref|XP_003228282.1|	232.3	2e-59	PREDICTED: u4/U6.U5 tri-snRNP-associated protein 2-like [Anolis carolinensis]
Unigene5178_TW1b	1921	2132	55.9065	gi|327264613|ref|XP_003217107.1|	661.8	0	PREDICTED: dnaJ homolog subfamily B member 1-like [Anolis carolinensis]
Unigene16721_TW1b	1012	1121	55.7992	gi|327271255|ref|XP_003220403.1|	233	1e-59	PREDICTED: cyclin-dependent kinase inhibitor 1-like [Anolis carolinensis]
Unigene16483_TW1b	1779	1969	55.7536	gi|327283792|ref|XP_003226624.1|	157.1	2e-36	PREDICTED: membrane protein FAM174B-like [Anolis carolinensis]
Unigene22387_TW1b	2861	3165	55.7261	gi|327286452|ref|XP_003227944.1|	784.6	0	PREDICTED: AP-3 complex subunit mu-2-like [Anolis carolinensis]
Unigene23904_TW1b	1246	1378	55.7101	--	--	--	--
Unigene8815_TW1b	1297	1434	55.6945	gi|327291792|ref|XP_003230604.1|	183.3	2e-44	PREDICTED: vesicle-associated membrane protein 8-like, partial [Anolis carolinensis]
Unigene19825_TW1b	1749	1933	55.673	gi|53131339|emb|CAG31810.1|	641.3	0	hypothetical protein RCJMB04_11k6 [Gallus gallus]
Unigene24159_TW1b	354	391	55.6386	gi|327289582|ref|XP_003229503.1|	199.9	3e-50	PREDICTED: serrate RNA effector molecule homolog [Anolis carolinensis]
Unigene24992_TW1b	947	1045	55.5865	gi|327288953|ref|XP_003229189.1|	507.3	4e-142	PREDICTED: small nuclear ribonucleoprotein-associated protein B&apos;-like [Anolis carolinensis]
Unigene23416_TW1b	2179	2403	55.552	gi|327259323|ref|XP_003214487.1|	384.4	1e-104	PREDICTED: transmembrane emp24 domain-containing protein 10-like [Anolis carolinensis]
Unigene16499_TW1b	1982	2183	55.4821	gi|60302774|ref|NP_001012581.1|	1013.1	0	T-complex protein 1 subunit epsilon [Gallus gallus]
Unigene24989_TW1b	522	574	55.3916	gi|327288510|ref|XP_003228969.1|	240.3	2e-62	PREDICTED: huntingtin-interacting protein K-like [Anolis carolinensis]
CL2178.Contig1_TW1b	7452	8191	55.369	gi|327272416|ref|XP_003220981.1|	3648.6	0	PREDICTED: myosin-9-like [Anolis carolinensis]
Unigene16519_TW1b	819	900	55.3556	gi|327266746|ref|XP_003218165.1|	365.2	2e-99	PREDICTED: MKI67 FHA domain-interacting nucleolar phosphoprotein-like [Anolis carolinensis]
Unigene19898_TW1b	3638	3994	55.3029	--	--	--	--
Unigene24264_TW1b	819	899	55.2941	gi|465992558|gb|EMP38954.1|	75.9	2e-12	Myosin-Va [Chelonia mydas]
Unigene23033_TW1b	240	263	55.2011	--	--	--	--
Unigene24098_TW1b	390	427	55.1526	--	--	--	--
CL1481.Contig1_TW1b	2117	2314	55.0612	gi|327270553|ref|XP_003220054.1|	735.7	0	PREDICTED: isocitrate dehydrogenase [NADP] cytoplasmic-like [Anolis carolinensis]
Unigene22673_TW1b	513	560	54.9887	--	--	--	--
Unigene24693_TW1b	721	787	54.9848	--	--	--	--
Unigene23611_TW1b	707	771	54.9336	--	--	--	--
Unigene442_TW1b	6236	6798	54.9133	gi|327261689|ref|XP_003215661.1|	1442.2	0	PREDICTED: translocation protein SEC63 homolog [Anolis carolinensis]
Unigene23869_TW1b	817	888	54.7512	--	--	--	--
Unigene17115_TW1b	382	415	54.7252	--	--	--	--
Unigene17027_TW1b	1685	1828	54.6486	--	--	--	--
Unigene5216_TW1b	711	771	54.6245	gi|350538219|ref|NP_001232777.1|	314.3	3e-84	BUD31 homolog [Taeniopygia guttata] >gi|449281402|gb|EMC88482.1| Protein BUD31 like protein [Columba livia]
Unigene13026_TW1b	605	656	54.62	gi|300677966|gb|ADK27290.1|	343.6	3e-93	high-mobility-group B1a [Gekko japonicus]
Unigene24820_TW1b	1864	2021	54.6164	gi|313760682|ref|NP_001186524.1|	150.6	2e-34	pleckstrin homology-like domain family A member 2 [Gallus gallus]
Unigene19802_TW1b	1432	1551	54.5597	gi|327260310|ref|XP_003214977.1|	600.9	5e-170	PREDICTED: actin-related protein 2/3 complex subunit 2-like [Anolis carolinensis]
Unigene17156_TW1b	1962	2124	54.5329	gi|327262649|ref|XP_003216136.1|	910.6	0	PREDICTED: Golgi resident protein GCP60-like [Anolis carolinensis]
Unigene24964_TW1b	1929	2083	54.3951	gi|327280105|ref|XP_003224794.1|	439.5	3e-121	PREDICTED: phosphomannomutase 2-like [Anolis carolinensis]
Unigene11760_TW1b	1619	1748	54.3873	gi|327277629|ref|XP_003223566.1|	420.2	1e-115	PREDICTED: CCAAT/enhancer-binding protein delta-like [Anolis carolinensis]
Unigene22826_TW1b	686	740	54.3389	gi|327289369|ref|XP_003229397.1|	379.8	6e-104	PREDICTED: choline-phosphate cytidylyltransferase A-like [Anolis carolinensis]
Unigene5173_TW1b	1022	1102	54.3167	gi|327280222|ref|XP_003224851.1|	132.5	3e-29	PREDICTED: protein tyrosine phosphatase type IVA 1-like [Anolis carolinensis]
Unigene23075_TW1b	586	631	54.2419	--	--	--	--
Unigene23703_TW1b	1659	1786	54.2298	gi|327289533|ref|XP_003229479.1|	959.9	0	PREDICTED: heterogeneous nuclear ribonucleoprotein U-like protein 2-like [Anolis carolinensis]
Unigene16843_TW1b	353	380	54.2265	gi|384110786|gb|AFH66960.1|	129.4	5e-29	phospholipase A2 type IIE [Leioheterodon madagascariensis]
Unigene5229_TW1b	275	296	54.2203	gi|149636150|ref|XP_001512295.1|	21.2	4e-09	PREDICTED: vesicle-associated membrane protein-associated protein A-like [Ornithorhynchus anatinus]
Unigene21445_TW1b	315	339	54.2116	gi|327266396|ref|XP_003217992.1|	129	6e-29	PREDICTED: ATP-binding cassette sub-family F member 1-like [Anolis carolinensis]
Unigene21091_TW1b	303	326	54.1973	gi|465951466|gb|EMP24374.1|	188.3	9e-47	Vesicle-trafficking protein SEC22a, partial [Chelonia mydas]
Unigene16447_TW1b	245	263	54.0745	--	--	--	--
Unigene23495_TW1b	493	529	54.052	--	--	--	--
Unigene8816_TW1b	904	970	54.0513	gi|26340996|dbj|BAC34160.1|	79.3	2e-13	unnamed protein product [Mus musculus]
Unigene23870_TW1b	2772	2973	54.0262	gi|465973070|gb|EMP33236.1|	1063.9	0	Transmembrane 9 superfamily member 4 [Chelonia mydas]
Unigene20455_TW1b	1862	1997	54.0258	gi|57529439|ref|NP_001006303.1|	903.7	0	6-phosphogluconate dehydrogenase, decarboxylating [Gallus gallus]
Unigene5427_TW1b	265	284	53.9853	--	--	--	--
Unigene17136_TW1b	771	826	53.967	gi|327264305|ref|XP_003216954.1|	256.5	9e-67	PREDICTED: emerin-like [Anolis carolinensis]
Unigene5939_TW1b	1116	1195	53.9395	gi|327280222|ref|XP_003224851.1|	232.3	3e-59	PREDICTED: protein tyrosine phosphatase type IVA 1-like [Anolis carolinensis]
Unigene5323_TW1b	655	701	53.9113	--	--	--	--
Unigene24972_TW1b	774	828	53.888	gi|327287496|ref|XP_003228465.1|	235.7	1e-60	PREDICTED: MIP18 family protein FAM96A-like [Anolis carolinensis]
Unigene17635_TW1b	496	530	53.8266	--	--	--	--
Unigene24803_TW1b	386	412	53.7666	--	--	--	--
Unigene5284_TW1b	1975	2108	53.7658	gi|327265951|ref|XP_003217771.1|	418.7	5e-115	PREDICTED: ras-related protein Rab-7a-like [Anolis carolinensis]
Unigene5182_TW1b	641	684	53.7528	--	--	--	--
Unigene24400_TW1b	345	368	53.7318	--	--	--	--
Unigene24995_TW1b	556	593	53.7258	gi|363730012|ref|XP_001234601.2|	112.8	8e-24	PREDICTED: NADH dehydrogenase [ubiquinone] 1 alpha subcomplex subunit 4 [Gallus gallus]
Unigene16284_TW1b	963	1027	53.7214	gi|224050323|ref|XP_002190313.1|	415.6	1e-114	PREDICTED: DDRGK domain-containing protein 1 [Taeniopygia guttata]
Unigene9383_TW1b	1045	1114	53.6997	--	--	--	--
Unigene5462_TW1b	288	307	53.6968	--	--	--	--
Unigene23910_TW1b	629	670	53.6571	--	--	--	--
Unigene631_TW1b	2883	3069	53.6235	gi|395528447|ref|XP_003766341.1|	929.9	0	PREDICTED: delta-1-pyrroline-5-carboxylate dehydrogenase, mitochondrial, partial [Sarcophilus harrisii]
Unigene16753_TW1b	2417	2572	53.604	gi|465957654|gb|EMP27501.1|	864.8	0	AP-2 complex subunit mu-1, partial [Chelonia mydas]
Unigene16997_TW1b	1045	1112	53.6033	gi|395512732|ref|XP_003760589.1|	429.9	1e-118	PREDICTED: vacuolar protein sorting-associated protein 28 homolog [Sarcophilus harrisii]
Unigene19556_TW1b	1121	1192	53.5641	gi|297286653|ref|XP_001102817.2|	297.7	7e-79	PREDICTED: hypothetical protein LOC713460 [Macaca mulatta]
Unigene53_TW1b	1281	1362	53.5588	--	--	--	--
Unigene15465_TW1b	1322	1403	53.46	gi|71895311|ref|NP_001026606.1|	486.9	1e-135	prostaglandin reductase 1 [Gallus gallus]
Unigene23857_TW1b	1103	1170	53.4334	--	--	--	--
Unigene15196_TW1b	1442	1529	53.4128	gi|126031529|pdb|2ODB|A	387.1	1e-105	Chain A, The Crystal Structure Of Human Cdc42 In Complex With The Crib Domain Of Human P21-Activated Kinase 6 (Pak6)
Unigene24696_TW1b	2276	2412	53.3836	gi|3378474|emb|CAA76183.1|	81.3	2e-13	nebulin [Oryctolagus cuniculus]
CL656.Contig1_TW1b	1307	1385	53.3798	gi|327264341|ref|XP_003216972.1|	337.8	7e-91	PREDICTED: methyltransferase-like protein 7A-like [Anolis carolinensis]
Unigene24985_TW1b	825	874	53.3655	gi|327285688|ref|XP_003227565.1|	219.2	1e-55	PREDICTED: cytochrome c oxidase subunit 5A, mitochondrial-like [Anolis carolinensis]
Unigene19583_TW1b	2602	2753	53.2969	gi|327264758|ref|XP_003217178.1|	381.3	1e-103	PREDICTED: synaptogyrin-2-like [Anolis carolinensis]
Unigene17110_TW1b	2365	2502	53.2916	gi|224061765|ref|XP_002195695.1|	540.8	1e-151	PREDICTED: secretory carrier-associated membrane protein 2 [Taeniopygia guttata]
CL4203.Contig2_TW1b	4250	4495	53.2775	gi|54020693|ref|NP_989562.2|	587	2e-165	ADP/ATP translocase 3 [Gallus gallus]
Unigene11301_TW1b	420	444	53.2521	--	--	--	--
Unigene22331_TW1b	634	670	53.2339	gi|465964005|gb|EMP30248.1|	414.8	1e-114	DNA damage-binding protein 1 [Chelonia mydas]
Unigene17184_TW1b	807	852	53.1825	gi|327280552|ref|XP_003225016.1|	127.5	7e-28	PREDICTED: synaptophysin-like protein 1-like [Anolis carolinensis]
Unigene22392_TW1b	2987	3151	53.1393	gi|465960469|gb|EMP28886.1|	1177.2	0	NADPH--cytochrome P450 reductase [Chelonia mydas]
Unigene22300_TW1b	1096	1156	53.1313	gi|395533605|ref|XP_003768846.1|	615.5	1e-174	PREDICTED: LOW QUALITY PROTEIN: misshapen-like kinase 1 [Sarcophilus harrisii]
Unigene23937_TW1b	482	508	53.0908	--	--	--	--
Unigene16141_TW1b	529	557	53.0399	gi|327290843|ref|XP_003230131.1|	231.5	1e-59	PREDICTED: tRNA methyltransferase 112 homolog isoform 1 [Anolis carolinensis]
Unigene18919_TW1b	570	600	53.0248	gi|363729610|ref|XP_428658.3|	199.5	7e-50	PREDICTED: transmembrane and ubiquitin-like domain containing 1 [Gallus gallus]
Unigene20570_TW1b	715	751	52.9099	gi|327262701|ref|XP_003216162.1|	397.1	3e-109	PREDICTED: eukaryotic initiation factor 4A-III-like [Anolis carolinensis]
CL628.Contig2_TW1b	1284	1347	52.8452	gi|327265577|ref|XP_003217584.1|	382.5	2e-104	PREDICTED: PRELI domain-containing protein 1, mitochondrial-like [Anolis carolinensis]
Unigene19851_TW1b	1603	1681	52.8247	gi|327270517|ref|XP_003220036.1|	741.1	0	PREDICTED: zinc transporter 7-like isoform 1 [Anolis carolinensis]
CL3255.Contig1_TW1b	1546	1621	52.8173	gi|403285851|ref|XP_003934224.1|	682.9	0	PREDICTED: guanine nucleotide-binding protein G(I)/G(S)/G(T) subunit beta-2 isoform 2 [Saimiri boliviensis boliviensis]
Unigene23994_TW1b	388	406	52.7105	gi|363728873|ref|XP_416735.3|	146.7	3e-34	PREDICTED: beta-secretase 2 [Gallus gallus]
Unigene505_TW1b	2131	2229	52.6902	gi|363735675|ref|XP_421632.3|	614	1e-173	PREDICTED: golgi-specific brefeldin A-resistance guanine nucleotide exchange factor 1 [Gallus gallus]
Unigene22675_TW1b	306	320	52.6783	--	--	--	--
Unigene23574_TW1b	408	426	52.5959	gi|288684352|ref|NP_001165769.1|	174.5	1e-42	protein CutA homolog [Xenopus (Silurana) tropicalis]
Unigene17078_TW1b	1570	1637	52.5233	gi|327264609|ref|XP_003217105.1|	535	4e-150	PREDICTED: hepatocyte growth factor-regulated tyrosine kinase substrate-like isoform 4 [Anolis carolinensis]
CL392.Contig1_TW1b	2285	2382	52.512	gi|327290407|ref|XP_003229914.1|	775.8	0	PREDICTED: programmed cell death protein 4-like, partial [Anolis carolinensis]
Unigene24844_TW1b	401	418	52.5091	--	--	--	--
Unigene19308_TW1b	1103	1149	52.4744	gi|326913161|ref|XP_003202909.1|	541.2	3e-152	PREDICTED: heat shock 70 kDa protein 13-like [Meleagris gallopavo]
Unigene22661_TW1b	268	279	52.4412	gi|345326259|ref|XP_001509058.2|	62	9e-09	PREDICTED: host cell factor 1 [Ornithorhynchus anatinus]
Unigene16855_TW1b	1333	1385	52.3386	--	--	--	--
Unigene13746_TW1b	1364	1416	52.294	gi|327267921|ref|XP_003218747.1|	728	0	PREDICTED: solute carrier family 15 member 1-like [Anolis carolinensis]
Unigene16528_TW1b	1406	1459	52.2724	gi|327285578|ref|XP_003227510.1|	625.2	2e-177	PREDICTED: nuclear migration protein nudC-like [Anolis carolinensis]
Unigene13719_TW1b	1774	1840	52.2477	gi|327284435|ref|XP_003226943.1|	1003.8	0	PREDICTED: splicing factor 3A subunit 3-like [Anolis carolinensis]
Unigene23399_TW1b	732	759	52.2316	--	--	--	--
Unigene23166_TW1b	329	341	52.2109	--	--	--	--
Unigene15706_TW1b	286	296	52.1349	--	--	--	--
Unigene23475_TW1b	2130	2201	52.0527	--	--	--	--
Unigene16541_TW1b	604	624	52.0416	gi|348564410|ref|XP_003467998.1|	56.2	1e-06	PREDICTED: WAS/WASL-interacting protein family member 3-like [Cavia porcellus]
Unigene23827_TW1b	251	259	51.9791	--	--	--	--
Unigene19201_TW1b	1224	1263	51.9786	gi|359323801|ref|XP_850531.3|	63.9	1e-08	PREDICTED: importin subunit alpha-4 isoform 2 [Canis lupus familiaris]
Unigene23395_TW1b	2266	2337	51.9519	gi|345313820|ref|XP_001518182.2|	409.1	5e-112	PREDICTED: glutaminyl-peptide cyclotransferase-like protein-like [Ornithorhynchus anatinus]
Unigene19382_TW1b	1262	1301	51.9303	gi|334323839|ref|XP_001381670.2|	300.4	1e-79	PREDICTED: upstream stimulatory factor 1-like [Monodelphis domestica]
Unigene24461_TW1b	808	832	51.8698	gi|358331530|dbj|GAA50332.1|	96.7	1e-18	hypothetical protein CLF_104383 [Clonorchis sinensis]
Unigene25033_TW1b	565	581	51.8001	gi|301780202|ref|XP_002925517.1|	81.6	2e-14	PREDICTED: cytochrome c oxidase subunit 7A2, mitochondrial-like [Ailuropoda melanoleuca]
CL40.Contig6_TW1b	217	223	51.7664	--	--	--	--
Unigene20487_TW1b	2299	2358	51.6663	gi|449476872|ref|XP_002197482.2|	901.4	0	PREDICTED: ankyrin repeat domain-containing protein 13A [Taeniopygia guttata]
Unigene16794_TW1b	385	394	51.5511	gi|327287786|ref|XP_003228609.1|	121.7	1e-26	PREDICTED: acidic leucine-rich nuclear phosphoprotein 32 family member A-like [Anolis carolinensis]
Unigene23562_TW1b	3669	3752	51.5131	--	--	--	--
Unigene23516_TW1b	360	368	51.493	--	--	--	--
Unigene16966_TW1b	2479	2534	51.4912	gi|126330223|ref|XP_001365849.1|	720.7	0	PREDICTED: KH domain-containing, RNA-binding, signal transduction-associated protein 1 isoform 1 [Monodelphis domestica]
Unigene6256_TW1b	3836	3918	51.4504	gi|327260586|ref|XP_003215115.1|	1431.8	0	PREDICTED: receptor-type tyrosine-protein phosphatase-like N-like [Anolis carolinensis]
CL1583.Contig2_TW1b	1402	1431	51.4155	gi|327259969|ref|XP_003214808.1|	419.1	2e-115	PREDICTED: troponin T, fast skeletal muscle isoforms-like isoform 1 [Anolis carolinensis]
Unigene25009_TW1b	823	838	51.2917	gi|326934474|ref|XP_003213314.1|	360.1	7e-98	PREDICTED: NADH dehydrogenase [ubiquinone] iron-sulfur protein 7, mitochondrial-like, partial [Meleagris gallopavo]
Unigene21954_TW1b	2023	2059	51.27	gi|164420755|ref|NP_001070343.2|	545.4	4e-153	prolactin regulatory element-binding protein [Bos taurus] >gi|296482290|tpg|DAA24405.1| TPA: prolactin regulatory element binding protein [Bos taurus] >gi|440906119|gb|ELR56424.1| Prolactin regulatory element-binding protein [Bos grunniens mutus]
Unigene5176_TW1b	3148	3203	51.2537	gi|327259220|ref|XP_003214436.1|	1121.7	0	PREDICTED: pinin-like [Anolis carolinensis]
CL2319.Contig1_TW1b	1058	1076	51.2306	gi|327278749|ref|XP_003224123.1|	226.1	2e-57	PREDICTED: retrotransposable element Tf2 155 kDa protein type 1-like [Anolis carolinensis]
Unigene22193_TW1b	3428	3483	51.1818	gi|327268874|ref|XP_003219220.1|	390.2	4e-106	PREDICTED: retrotransposable element Tf2 155 kDa protein type 1-like [Anolis carolinensis]
Unigene24471_TW1b	1220	1239	51.1581	gi|465955284|gb|EMP26366.1|	55.8	5e-06	Titin, partial [Chelonia mydas]
Unigene19465_TW1b	1103	1120	51.15	gi|327286905|ref|XP_003228170.1|	222.2	3e-56	PREDICTED: cAMP-responsive element-binding protein-like 2-like [Anolis carolinensis]
Unigene23010_TW1b	280	284	51.0932	--	--	--	--
Unigene21895_TW1b	450	456	51.0452	--	--	--	--
Unigene24661_TW1b	1246	1260	50.9396	--	--	--	--
Unigene25018_TW1b	1441	1455	50.863	gi|327283111|ref|XP_003226285.1|	399.4	2e-109	PREDICTED: grancalcin-like [Anolis carolinensis]
Unigene22484_TW1b	1934	1951	50.8164	gi|327290195|ref|XP_003229809.1|	468.8	4e-130	PREDICTED: carbonyl reductase [NADPH] 1-like [Anolis carolinensis]
Unigene24422_TW1b	707	713	50.8011	--	--	--	--
Unigene23393_TW1b	1335	1344	50.7132	--	--	--	--
Unigene5156_TW1b	1494	1503	50.677	gi|348569484|ref|XP_003470528.1|	673.7	0	PREDICTED: eukaryotic translation initiation factor 3 subunit L-like isoform 2 [Cavia porcellus]
CL2568.Contig4_TW1b	1013	1019	50.6719	--	--	--	--
Unigene5154_TW1b	994	999	50.627	gi|327288737|ref|XP_003229082.1|	332.4	2e-89	PREDICTED: ubiquitin-fold modifier-conjugating enzyme 1-like [Anolis carolinensis]
Unigene19797_TW1b	2812	2826	50.6244	gi|334349625|ref|XP_001381342.2|	687.2	0	PREDICTED: cAMP-dependent protein kinase catalytic subunit alpha-like [Monodelphis domestica]
Unigene5488_TW1b	302	303	50.5404	--	--	--	--
CL2682.Contig2_TW1b	1243	1246	50.4952	gi|327270341|ref|XP_003219948.1|	147.5	1e-33	PREDICTED: ribosome-binding protein 1-like [Anolis carolinensis]
CL4117.Contig1_TW1b	1377	1377	50.3736	gi|306922398|ref|NP_001011158.2|	99.8	3e-19	SEC31 homolog A [Xenopus (Silurana) tropicalis]
CL2747.Contig1_TW1b	3933	3931	50.348	gi|449497910|ref|XP_002191589.2|	729.6	0	PREDICTED: monocarboxylate transporter 10 [Taeniopygia guttata]
Unigene5151_TW1b	484	483	50.2695	gi|350537631|ref|NP_001232534.1|	161	1e-38	putative fungal metazoan origin like protein variant 2 [Taeniopygia guttata] >gi|197128535|gb|ACH45033.1| putative fungal metazoan origin like protein variant 2 [Taeniopygia guttata] >gi|197128536|gb|ACH45034.1| putative fungal metazoan origin like protein variant 2 [Taeniopygia guttata] >gi|197128537|gb|ACH45035.1| putative fungal metazoan origin like protein variant 2 [Taeniopygia guttata]
Unigene6184_TW1b	2213	2208	50.2598	gi|344287504|ref|XP_003415493.1|	740	0	PREDICTED: serine/arginine-rich splicing factor 4-like [Loxodonta africana]
Unigene16557_TW1b	353	352	50.2309	--	--	--	--
Unigene24976_TW1b	1159	1154	50.1563	gi|327264194|ref|XP_003216900.1|	506.5	1e-141	PREDICTED: dolichyl-phosphate beta-glucosyltransferase-like [Anolis carolinensis]
Unigene23080_TW1b	411	409	50.1285	gi|4557471|ref|NP_001274.1|	259.2	4e-68	AP-1 complex subunit sigma-1A [Homo sapiens] >gi|6671559|ref|NP_031483.1| AP-1 complex subunit sigma-1A [Mus musculus] >gi|205360945|ref|NP_001101801.2| ubiquitin-conjugating enzyme E2 W [Rattus norvegicus] >gi|48428719|sp|P61966.1|AP1S1_HUMAN RecName: Full=AP-1 complex subunit sigma-1A; AltName: Full=Adapter-related protein complex 1 sigma-1A subunit; AltName: Full=Adaptor protein complex AP-1 s…
Unigene23484_TW1b	201	200	50.123	--	--	--	--
Unigene19985_TW1b	2611	2594	50.0456	gi|327278100|ref|XP_003223800.1|	685.6	0	PREDICTED: UV excision repair protein RAD23 homolog B-like [Anolis carolinensis]
CL401.Contig2_TW1b	1988	1975	50.0442	gi|395538173|ref|XP_003771059.1|	172.2	9e-41	PREDICTED: ER lumen protein retaining receptor 3 [Sarcophilus harrisii]
Unigene17222_TW1b	560	556	50.0138	gi|410910326|ref|XP_003968641.1|	125.2	1e-27	PREDICTED: NADH dehydrogenase [ubiquinone] 1 subunit C2-like [Takifugu rubripes]
Unigene23250_TW1b	951	944	50.0028	--	--	--	--
Unigene15629_TW1b	995	987	49.9686	gi|327289325|ref|XP_003229375.1|	435.3	2e-120	PREDICTED: proteasome subunit beta type-5-like [Anolis carolinensis]
CL1065.Contig1_TW1b	776	769	49.9192	gi|327263542|ref|XP_003216578.1|	262.3	1e-68	PREDICTED: riboflavin kinase-like [Anolis carolinensis]
Unigene5168_TW1b	664	658	49.9184	--	--	--	--
Unigene23143_TW1b	1211	1200	49.916	gi|395833940|ref|XP_003789975.1|	526.6	1e-147	PREDICTED: 5&apos;-AMP-activated protein kinase subunit beta-1 [Otolemur garnettii]
Unigene15985_TW1b	424	420	49.8984	gi|469474583|pdb|4IP3|B	249.2	4e-65	Chain B, Complex Structure Of Ospi And Ubc13
Unigene21822_TW1b	555	549	49.829	--	--	--	--
Unigene178_TW1b	2710	2680	49.8159	gi|148229272|ref|NP_001080074.1|	194.9	1e-47	alpha-endosulfine [Xenopus laevis] >gi|82176597|sp|Q7ZXH9.1|ENSA_XENLA RecName: Full=Alpha-endosulfine >gi|27924193|gb|AAH44986.1| Ensa-prov protein [Xenopus laevis]
Unigene13641_TW1b	1486	1469	49.7973	gi|224047001|ref|XP_002199872.1|	382.1	4e-104	PREDICTED: RNA-binding protein PNO1 [Taeniopygia guttata]
Unigene24962_TW1b	1421	1404	49.7709	gi|57530306|ref|NP_001006406.1|	700.7	0	eukaryotic translation initiation factor 3 subunit M [Gallus gallus] >gi|82081472|sp|Q5ZJ64.1|EIF3M_CHICK RecName: Full=Eukaryotic translation initiation factor 3 subunit M; Short=eIF3m
Unigene23792_TW1b	2642	2610	49.7635	gi|327290292|ref|XP_003229857.1|	1709.5	0	PREDICTED: CCR4-NOT transcription complex subunit 1-like, partial [Anolis carolinensis]
CL426.Contig2_TW1b	329	325	49.7611	--	--	--	--
Unigene23858_TW1b	626	618	49.7298	--	--	--	--
Unigene21367_TW1b	1772	1746	49.6345	gi|465961721|gb|EMP29447.1|	498.4	5e-139	Heme oxygenase 2 [Chelonia mydas]
CL1631.Contig1_TW1b	3699	3643	49.611	gi|358337106|dbj|GAA55527.1|	30.8	3e-53	hypothetical protein CLF_108233 [Clonorchis sinensis]
Unigene21032_TW1b	1304	1284	49.601	gi|301622748|ref|XP_002940691.1|	33.1	1e-21	PREDICTED: hypothetical protein LOC100485130 [Xenopus (Silurana) tropicalis]
Unigene24692_TW1b	2957	2909	49.5559	gi|327282247|ref|XP_003225855.1|	1179.1	0	PREDICTED: serine/threonine-protein kinase/endoribonuclease IRE1-like [Anolis carolinensis]
Unigene17386_TW1b	1137	1118	49.5318	gi|327286295|ref|XP_003227866.1|	304.7	5e-81	PREDICTED: protein cornichon homolog isoform 1 [Anolis carolinensis]
Unigene19252_TW1b	1729	1699	49.4995	gi|47523694|ref|NP_999483.1|	407.1	1e-111	calpain small subunit 1 [Sus scrofa] >gi|115613|sp|P04574.1|CPNS1_PIG RecName: Full=Calpain small subunit 1; Short=CSS1; AltName: Full=Calcium-activated neutral proteinase small subunit; Short=CANP small subunit; AltName: Full=Calcium-dependent protease small subunit; Short=CDPS; AltName: Full=Calcium-dependent protease small subunit 1; AltName: Full=Calpain regulatory subunit >gi|164403|gb|AAA31…
Unigene23786_TW1b	2320	2274	49.3748	gi|327290292|ref|XP_003229857.1|	1545	0	PREDICTED: CCR4-NOT transcription complex subunit 1-like, partial [Anolis carolinensis]
Unigene20468_TW1b	1741	1706	49.3609	--	--	--	--
CL1892.Contig2_TW1b	3102	3037	49.318	gi|327281101|ref|XP_003225288.1|	1713.7	0	PREDICTED: ataxin-2-like protein-like [Anolis carolinensis]
Unigene23468_TW1b	559	547	49.2922	gi|327285356|ref|XP_003227400.1|	233	5e-60	PREDICTED: uncharacterized protein KIAA1370 homolog [Anolis carolinensis]
Unigene24986_TW1b	601	588	49.284	gi|149463071|ref|XP_001514439.1|	253.8	3e-66	PREDICTED: DNA-directed RNA polymerases I, II, and III subunit RPABC2-like [Ornithorhynchus anatinus] >gi|327284940|ref|XP_003227193.1| PREDICTED: DNA-directed RNA polymerases I, II, and III subunit RPABC2-like [Anolis carolinensis]
Unigene19798_TW1b	332	324	49.1598	--	--	--	--
Unigene24990_TW1b	3054	2978	49.12	gi|327281174|ref|XP_003225324.1|	1739.2	0	PREDICTED: eukaryotic translation initiation factor 3 subunit C-like [Anolis carolinensis]
Unigene21384_TW1b	1770	1725	49.0929	gi|449273152|gb|EMC82760.1|	285.8	5e-75	Cbp/p300-interacting transactivator 2 [Columba livia]
Unigene5152_TW1b	502	489	49.0691	gi|148693658|gb|EDL25605.1|	53.1	5e-06	DEAD (Asp-Glu-Ala-Asp) box polypeptide 6, isoform CRA_b [Mus musculus]
Unigene11594_TW1b	386	376	49.0686	gi|355779857|gb|EHH64333.1|	66.2	5e-10	hypothetical protein EGM_17517 [Macaca fascicularis]
CL573.Contig3_TW1b	584	568	48.9935	--	--	--	--
Unigene19557_TW1b	620	603	48.9924	--	--	--	--
Unigene13851_TW1b	360	350	48.9743	--	--	--	--
Unigene23271_TW1b	2247	2184	48.9612	gi|148231089|ref|NP_001086973.1|	57	5e-06	HAUS augmin-like complex subunit 3 [Xenopus laevis] >gi|82182329|sp|Q6DCY9.1|HAUS3_XENLA RecName: Full=HAUS augmin-like complex subunit 3 >gi|50417694|gb|AAH77843.1| MGC80535 protein [Xenopus laevis]
Unigene21746_TW1b	809	785	48.8792	gi|327261363|ref|XP_003215500.1|	113.2	1e-23	PREDICTED: lysosomal-associated transmembrane protein 4A-like isoform 2 [Anolis carolinensis]
Unigene22657_TW1b	667	647	48.8631	gi|327287436|ref|XP_003228435.1|	175.6	1e-42	PREDICTED: DDB1- and CUL4-associated factor 8-like [Anolis carolinensis]
Unigene22351_TW1b	566	549	48.8606	--	--	--	--
Unigene5223_TW1b	357	346	48.8215	--	--	--	--
Unigene24188_TW1b	1840	1777	48.6488	--	--	--	--
Unigene24977_TW1b	2318	2238	48.6351	gi|327267752|ref|XP_003218663.1|	56.6	7e-06	PREDICTED: BAG family molecular chaperone regulator 3-like [Anolis carolinensis]
Unigene5282_TW1b	2601	2510	48.6112	gi|327267923|ref|XP_003218748.1|	1221.1	0	PREDICTED: transmembrane 9 superfamily member 2-like [Anolis carolinensis]
Unigene19859_TW1b	1234	1190	48.5774	--	--	--	--
Unigene20597_TW1b	1446	1394	48.5621	gi|327290521|ref|XP_003229971.1|	899	0	PREDICTED: splicing factor 3B subunit 4-like [Anolis carolinensis]
Unigene5294_TW1b	248	239	48.5455	--	--	--	--
Unigene24476_TW1b	2125	2044	48.4535	gi|465955284|gb|EMP26366.1|	56.2	8e-06	Titin, partial [Chelonia mydas]
Unigene19402_TW1b	889	855	48.447	gi|327259905|ref|XP_003214776.1|	253.1	1e-65	PREDICTED: transmembrane protein 41B-like [Anolis carolinensis]
Unigene24421_TW1b	790	759	48.3969	gi|28261409|tpg|DAA00890.1|	53.9	1e-24	TPA_exp: reverse transcriptase [Schistosoma mansoni]
Unigene20394_TW1b	897	861	48.3519	--	--	--	--
Unigene17101_TW1b	643	617	48.3367	gi|84105333|ref|NP_001032250.1|	384.8	1e-105	mortality factor 4 like 1 isoform 1 [Gallus gallus]
Unigene24980_TW1b	3043	2917	48.2878	gi|327288290|ref|XP_003228861.1|	1672.5	0	PREDICTED: coatomer subunit gamma-2-like isoform 1 [Anolis carolinensis]
Unigene5175_TW1b	990	949	48.2874	gi|327259913|ref|XP_003214780.1|	315.1	3e-84	PREDICTED: transmembrane protein 9B-like [Anolis carolinensis]
Unigene23313_TW1b	2009	1922	48.1921	gi|345327258|ref|XP_001512812.2|	586.6	1e-165	PREDICTED: ras-related GTP-binding protein C [Ornithorhynchus anatinus]
Unigene19159_TW1b	845	808	48.1679	gi|17367183|sp|Q9W7L0.3|ENOA_PYTRG	232.3	2e-59	RecName: Full=Alpha-enolase; AltName: Full=2-phospho-D-glycerate hydro-lyase; AltName: Full=Phosphopyruvate hydratase >gi|5305427|gb|AAD41646.1|AF072589_1 alpha enolase [Python regius]
Unigene17083_TW1b	4789	4577	48.1436	gi|327277368|ref|XP_003223437.1|	2155.9	0	PREDICTED: fibronectin type-III domain-containing protein 3a-like, partial [Anolis carolinensis]
Unigene6154_TW1b	1123	1073	48.1308	gi|126291300|ref|XP_001372083.1|	612.8	9e-174	PREDICTED: regulation of nuclear pre-mRNA domain-containing protein 1B [Monodelphis domestica]
Unigene17086_TW1b	3471	3315	48.1096	gi|50758178|ref|XP_415797.1|	585.1	9e-165	PREDICTED: UPF0458 protein C7orf42 [Gallus gallus]
Unigene15915_TW1b	283	270	48.0596	--	--	--	--
Unigene22949_TW1b	651	621	48.0522	--	--	--	--
Unigene721_TW1b	1933	1842	48.0021	gi|297303045|ref|XP_001082945.2|	128.3	1e-27	PREDICTED: 40S ribosomal protein S29-like, partial [Macaca mulatta]
Unigene18296_TW1b	530	505	47.9975	gi|327277012|ref|XP_003223260.1|	149.4	6e-35	PREDICTED: ubiquitin-like protein 5-like isoform 1 [Anolis carolinensis] >gi|327277014|ref|XP_003223261.1| PREDICTED: ubiquitin-like protein 5-like isoform 2 [Anolis carolinensis]
Unigene22044_TW1b	1331	1268	47.9893	--	--	--	--
Unigene17636_TW1b	2139	2036	47.9479	gi|57524801|ref|NP_001005827.1|	427.2	1e-117	ras-related protein Rab-11A [Gallus gallus] >gi|82233797|sp|Q5ZJN2.1|RB11A_CHICK RecName: Full=Ras-related protein Rab-11A; Flags: Precursor
Unigene21825_TW1b	2254	2145	47.9376	gi|449280140|gb|EMC87501.1|	865.1	0	Cytosolic non-specific dipeptidase [Columba livia]
Unigene21925_TW1b	605	575	47.8757	--	--	--	--
Unigene24322_TW1b	2403	2282	47.8371	gi|327272404|ref|XP_003220975.1|	1011.1	0	PREDICTED: UPF0027 protein C22orf28 homolog [Anolis carolinensis]
Unigene17103_TW1b	1865	1771	47.8346	gi|327283929|ref|XP_003226692.1|	1162.9	0	PREDICTED: eukaryotic translation initiation factor 3 subunit A-like [Anolis carolinensis]
Unigene24981_TW1b	704	668	47.7977	gi|327263983|ref|XP_003216796.1|	411	2e-113	PREDICTED: tubulin beta-4 chain-like [Anolis carolinensis]
Unigene5153_TW1b	2612	2477	47.77	gi|311264024|ref|XP_003129962.1|	912.9	0	PREDICTED: probable ATP-dependent RNA helicase DDX6 isoform 1 [Sus scrofa] >gi|335294994|ref|XP_003357372.1| PREDICTED: probable ATP-dependent RNA helicase DDX6 isoform 2 [Sus scrofa] >gi|354496909|ref|XP_003510566.1| PREDICTED: probable ATP-dependent RNA helicase DDX6-like [Cricetulus griseus] >gi|344249623|gb|EGW05727.1| putative ATP-dependent RNA helicase DDX6 [Cricetulus griseus]
CL3970.Contig1_TW1b	733	695	47.7621	--	--	--	--
Unigene22045_TW1b	2011	1903	47.6683	gi|327260229|ref|XP_003214937.1|	979.9	0	PREDICTED: protein disulfide-isomerase A5-like [Anolis carolinensis]
CL99.Contig3_TW1b	1581	1496	47.6653	--	--	--	--
Unigene20708_TW1b	334	316	47.6588	--	--	--	--
Unigene24703_TW1b	531	502	47.6225	gi|327287942|ref|XP_003228687.1|	112.5	9e-24	PREDICTED: histone deacetylase 8-like [Anolis carolinensis]
CL1315.Contig2_TW1b	1244	1176	47.62	--	--	--	--
Unigene5225_TW1b	776	733	47.5823	gi|50759728|ref|XP_417753.1|	364	4e-99	PREDICTED: probable U3 small nucleolar RNA-associated protein 11 [Gallus gallus]
Unigene21090_TW1b	355	335	47.5356	gi|327260195|ref|XP_003214921.1|	139.8	3e-32	PREDICTED: vesicle-trafficking protein SEC22a-like [Anolis carolinensis]
Unigene21566_TW1b	1197	1127	47.4278	--	--	--	--
Unigene6090_TW1b	367	345	47.3539	gi|312596903|ref|NP_001186100.1|	106.3	4e-22	NADH dehydrogenase [ubiquinone] flavoprotein 3, mitochondrial isoform b precursor [Gallus gallus]
CL3733.Contig1_TW1b	1931	1813	47.2953	gi|4239700|emb|CAA10770.1|	33.1	1e-43	reverse transcriptase-like [Bos taurus]
Unigene22940_TW1b	748	701	47.2084	gi|465989266|gb|EMP37981.1|	194.9	3e-48	Arylacetamide deacetylase [Chelonia mydas]
Unigene23773_TW1b	726	680	47.1819	gi|327278232|ref|XP_003223866.1|	60.5	9e-08	PREDICTED: hypothetical protein LOC100556650 [Anolis carolinensis]
Unigene23550_TW1b	1337	1252	47.1711	--	--	--	--
Unigene23657_TW1b	848	794	47.1658	--	--	--	--
Unigene14718_TW1b	752	704	47.1582	--	--	--	--
Unigene23396_TW1b	1001	937	47.1529	--	--	--	--
Unigene16156_TW1b	2083	1949	47.133	gi|327265061|ref|XP_003217327.1|	934.1	0	PREDICTED: acyl-CoA synthetase family member 2, mitochondrial-like [Anolis carolinensis]
Unigene5476_TW1b	714	668	47.1282	gi|327275562|ref|XP_003222542.1|	273.5	6e-72	PREDICTED: alanyl-tRNA editing protein Aarsd1-like [Anolis carolinensis]
Unigene17069_TW1b	1797	1681	47.1219	gi|71896007|ref|NP_001026732.1|	294.3	1e-77	actin-related protein 2/3 complex subunit 5 [Gallus gallus]
Unigene20592_TW1b	491	459	47.0906	gi|327282542|ref|XP_003226001.1|	228.4	9e-59	PREDICTED: activated RNA polymerase II transcriptional coactivator p15-like isoform 1 [Anolis carolinensis] >gi|327282544|ref|XP_003226002.1| PREDICTED: activated RNA polymerase II transcriptional coactivator p15-like isoform 2 [Anolis carolinensis]
Unigene15865_TW1b	322	301	47.0883	--	--	--	--
Unigene16975_TW1b	566	529	47.0806	--	--	--	--
Unigene24983_TW1b	1270	1186	47.0418	gi|327270950|ref|XP_003220251.1|	373.6	1e-101	PREDICTED: v-type proton ATPase 21 kDa proteolipid subunit-like [Anolis carolinensis]
Unigene22580_TW1b	869	811	47.0115	--	--	--	--
Unigene5946_TW1b	509	475	47.0087	--	--	--	--
Unigene5186_TW1b	962	897	46.97	gi|327276080|ref|XP_003222799.1|	341.7	3e-92	PREDICTED: phosphatidylethanolamine-binding protein 1-like [Anolis carolinensis]
Unigene20412_TW1b	2307	2150	46.9455	gi|223555981|ref|NP_001138634.1|	436.8	2e-120	ubiquitin-conjugating enzyme E2Q-like protein 1 [Mus musculus]
Unigene24965_TW1b	1274	1187	46.9336	gi|406829607|gb|AFS63896.1|	381.7	4e-104	SOD3 [Thamnophis elegans]
Unigene23149_TW1b	418	389	46.8788	--	--	--	--
Unigene20660_TW1b	245	228	46.8783	--	--	--	--
Unigene20698_TW1b	562	523	46.8779	gi|327261453|ref|XP_003215545.1|	241.1	2e-62	PREDICTED: transmembrane protein 18-like [Anolis carolinensis]
Unigene23989_TW1b	920	856	46.8693	--	--	--	--
Unigene17283_TW1b	645	600	46.8591	gi|45361561|ref|NP_989357.1|	199.9	7e-50	succinate dehydrogenase [ubiquinone] cytochrome b small subunit, mitochondrial [Xenopus (Silurana) tropicalis] >gi|82186281|sp|Q6P355.1|DHSD_XENTR RecName: Full=Succinate dehydrogenase [ubiquinone] cytochrome b small subunit, mitochondrial; Short=CybS; AltName: Full=Succinate dehydrogenase complex subunit D; AltName: Full=Succinate-ubiquinone oxidoreductase cytochrome b small subunit; AltName: Fu…
CL136.Contig1_TW1b	826	768	46.8365	--	--	--	--
Unigene5188_TW1b	1047	973	46.8133	gi|327282876|ref|XP_003226168.1|	482.6	1e-134	PREDICTED: proteasome inhibitor PI31 subunit-like [Anolis carolinensis]
Unigene15404_TW1b	505	469	46.7826	gi|326930331|ref|XP_003211301.1|	208.4	1e-52	PREDICTED: phytanoyl-CoA dioxygenase domain-containing protein 1-like, partial [Meleagris gallopavo]
CL740.Contig3_TW1b	3561	3307	46.7805	gi|45382929|ref|NP_990850.1|	1842	0	sarcoplasmic/endoplasmic reticulum calcium ATPase 1 [Gallus gallus] >gi|114305|sp|P13585.2|AT2A1_CHICK RecName: Full=Sarcoplasmic/endoplasmic reticulum calcium ATPase 1; Short=SERCA1; Short=SR Ca(2+)-ATPase 1; AltName: Full=Calcium pump 1; AltName: Full=Calcium-transporting ATPase sarcoplasmic reticulum type, fast twitch skeletal muscle isoform; AltName: Full=Endoplasmic reticulum class 1/2 Ca(2+…
Unigene24650_TW1b	894	828	46.6547	gi|119615680|gb|EAW95274.1|	111.3	6e-23	hCG2040005 [Homo sapiens]
Unigene23081_TW1b	580	537	46.639	gi|297680090|ref|XP_002817841.1|	56.6	8e-07	PREDICTED: AP-1 complex subunit sigma-1A [Pongo abelii]
Unigene25060_TW1b	492	455	46.5853	gi|354477761|ref|XP_003501087.1|	147.9	1e-34	PREDICTED: immediate early response 3-interacting protein 1-like [Cricetulus griseus]
Unigene17182_TW1b	462	427	46.5574	--	--	--	--
CL803.Contig1_TW1b	2990	2761	46.5155	gi|327286315|ref|XP_003227876.1|	1487.6	0	PREDICTED: 6-phosphofructokinase, muscle type-like [Anolis carolinensis]
Unigene23602_TW1b	779	719	46.4937	gi|327264220|ref|XP_003216913.1|	55.1	4e-06	PREDICTED: filamin-A-like [Anolis carolinensis]
Unigene22435_TW1b	3730	3436	46.4031	gi|327283914|ref|XP_003226685.1|	991.5	0	PREDICTED: uncharacterized protein KIAA1467 homolog [Anolis carolinensis]
Unigene17015_TW1b	252	232	46.3757	--	--	--	--
Unigene24779_TW1b	2374	2184	46.342	gi|327281137|ref|XP_003225306.1|	58.5	1e-06	PREDICTED: hypothetical protein LOC100551555 [Anolis carolinensis]
Unigene17401_TW1b	2038	1874	46.32	gi|327287828|ref|XP_003228630.1|	530.4	1e-148	PREDICTED: DNA-directed RNA polymerase II subunit RPB3-like [Anolis carolinensis]
Unigene19286_TW1b	1598	1469	46.3071	gi|326912625|ref|XP_003202649.1|	702.6	0	PREDICTED: peptidyl-prolyl cis-trans isomerase FKBP4-like [Meleagris gallopavo]
CL464.Contig2_TW1b	594	546	46.303	gi|149446031|ref|XP_001516247.1|	89	1e-16	PREDICTED: spliceosome RNA helicase DDX39B-like, partial [Ornithorhynchus anatinus]
Unigene23909_TW1b	2910	2674	46.2883	gi|327280792|ref|XP_003225135.1|	1131.3	0	PREDICTED: serine/threonine-protein phosphatase 2A 65 kDa regulatory subunit A alpha isoform-like [Anolis carolinensis]
Unigene19816_TW1b	2631	2412	46.1806	gi|224070007|ref|XP_002196963.1|	1734.2	0	PREDICTED: ubiquitin carboxyl-terminal hydrolase 7 [Taeniopygia guttata]
Unigene5179_TW1b	1212	1111	46.1758	--	--	--	--
Unigene16250_TW1b	1123	1029	46.1571	gi|326929223|ref|XP_003210768.1|	322.8	2e-86	PREDICTED: transmembrane protein 180-like [Meleagris gallopavo]
Unigene22659_TW1b	845	774	46.141	gi|345326259|ref|XP_001509058.2|	111.3	5e-23	PREDICTED: host cell factor 1 [Ornithorhynchus anatinus]
Unigene21949_TW1b	1511	1384	46.1397	--	--	--	--
CL2283.Contig1_TW1b	202	185	46.1342	--	--	--	--
Unigene25004_TW1b	1092	1000	46.1297	--	--	--	--
Unigene16928_TW1b	1171	1072	46.1148	gi|327286450|ref|XP_003227943.1|	697.2	0	PREDICTED: histone acetyltransferase MYST3-like [Anolis carolinensis]
Unigene5463_TW1b	875	801	46.1134	gi|327281982|ref|XP_003225724.1|	432.9	9e-120	PREDICTED: NADH dehydrogenase [ubiquinone] flavoprotein 2, mitochondrial-like [Anolis carolinensis]
CL432.Contig1_TW1b	1459	1335	46.0923	gi|390340458|ref|XP_003725249.1|	128.6	8e-28	PREDICTED: uncharacterized protein LOC100892840 [Strongylocentrotus purpuratus]
Unigene19473_TW1b	764	698	46.0219	gi|148704501|gb|EDL36448.1|	196.4	1e-48	RAB15, member RAS oncogene family, isoform CRA_b [Mus musculus]
Unigene16883_TW1b	1305	1192	46.0117	gi|327262357|ref|XP_003215991.1|	554.7	3e-156	PREDICTED: protein YIPF3-like [Anolis carolinensis]
Unigene24749_TW1b	1162	1061	45.9952	--	--	--	--
Unigene11300_TW1b	736	672	45.9933	--	--	--	--
Unigene25097_TW1b	299	273	45.9933	--	--	--	--
Unigene16828_TW1b	3650	3329	45.9435	gi|327259288|ref|XP_003214470.1|	100.1	9e-19	PREDICTED: protein sel-1 homolog 1-like [Anolis carolinensis]
Unigene23341_TW1b	3185	2902	45.8977	gi|327272382|ref|XP_003220964.1|	495.4	8e-138	PREDICTED: cytoskeleton-associated protein 4-like [Anolis carolinensis]
Unigene5174_TW1b	972	884	45.813	--	--	--	--
Unigene17231_TW1b	1553	1410	45.7352	gi|327265456|ref|XP_003217524.1|	225.7	5e-57	PREDICTED: multiple coagulation factor deficiency protein 2 homolog isoform 1 [Anolis carolinensis] >gi|327265458|ref|XP_003217525.1| PREDICTED: multiple coagulation factor deficiency protein 2 homolog isoform 2 [Anolis carolinensis]
Unigene24741_TW1b	1093	991	45.6727	--	--	--	--
Unigene22945_TW1b	2836	2569	45.6311	gi|327277085|ref|XP_003223296.1|	1738.4	0	PREDICTED: probable cation-transporting ATPase 13A1-like [Anolis carolinensis]
Unigene17403_TW1b	1134	1027	45.6205	gi|224048533|ref|XP_002190339.1|	545.8	1e-153	PREDICTED: cell cycle control protein 50A [Taeniopygia guttata]
Unigene19532_TW1b	699	633	45.6173	gi|327276154|ref|XP_003222835.1|	199.9	8e-50	PREDICTED: coiled-coil-helix-coiled-coil-helix domain-containing protein 10, mitochondrial-like [Anolis carolinensis]
CL1767.Contig2_TW1b	423	383	45.6101	gi|410987068|ref|XP_003999830.1|	138.7	8e-32	PREDICTED: protein S100-A6 [Felis catus]
CL3452.Contig1_TW1b	2789	2524	45.5873	gi|363744064|ref|XP_003642968.1|	1302.7	0	PREDICTED: non-lysosomal glucosylceramidase-like [Gallus gallus]
Unigene22360_TW1b	1694	1533	45.586	gi|327260924|ref|XP_003215282.1|	653.7	0	PREDICTED: aftiphilin-like [Anolis carolinensis]
Unigene15776_TW1b	568	514	45.5845	gi|296210469|ref|XP_002751977.1|	126.3	7e-28	PREDICTED: NADH dehydrogenase [ubiquinone] 1 beta subcomplex subunit 2, mitochondrial isoform 1 [Callithrix jacchus]
Unigene19824_TW1b	1062	961	45.5829	gi|327276835|ref|XP_003223173.1|	313.9	8e-84	PREDICTED: catechol O-methyltransferase domain-containing protein 1-like [Anolis carolinensis]
Unigene11290_TW1b	357	323	45.5761	--	--	--	--
Unigene20522_TW1b	718	649	45.5327	gi|449270153|gb|EMC80868.1|	67	9e-10	Small nuclear ribonucleoprotein F, partial [Columba livia]
Unigene536_TW1b	301	272	45.5203	gi|6576738|dbj|BAA88337.1|	42.4	3e-10	ORF2 [Acanthochelys spixii]
Unigene20670_TW1b	801	723	45.4683	gi|327264043|ref|XP_003216826.1|	278.5	2e-73	PREDICTED: ras-related protein Rab-3D-like [Anolis carolinensis]
Unigene21193_TW1b	1450	1308	45.4404	gi|327270185|ref|XP_003219870.1|	770.4	0	PREDICTED: polypeptide N-acetylgalactosaminyltransferase 12-like [Anolis carolinensis]
Unigene9951_TW1b	3086	2783	45.4276	gi|327282223|ref|XP_003225843.1|	632.1	5e-179	PREDICTED: UDP-galactose translocator-like [Anolis carolinensis]
Unigene23344_TW1b	244	220	45.4188	--	--	--	--
Unigene17099_TW1b	708	638	45.3931	gi|432946632|ref|XP_004083834.1|	138.3	3e-31	PREDICTED: ras-related protein Rab-10-like [Oryzias latipes]
Unigene18151_TW1b	262	236	45.3747	--	--	--	--
Unigene22334_TW1b	1969	1773	45.3592	gi|327277123|ref|XP_003223315.1|	577.4	9e-163	PREDICTED: growth hormone-inducible transmembrane protein-like [Anolis carolinensis]
Unigene17114_TW1b	1086	977	45.3177	gi|327280484|ref|XP_003224982.1|	491.1	4e-137	PREDICTED: rRNA 2&apos;-O-methyltransferase fibrillarin-like [Anolis carolinensis]
Unigene11444_TW1b	238	214	45.2939	--	--	--	--
Unigene25015_TW1b	811	729	45.2803	gi|350538615|ref|NP_001232790.1|	220.3	8e-56	uncharacterized protein LOC100232347 [Taeniopygia guttata]
Unigene20136_TW1b	1486	1335	45.2549	gi|327261676|ref|XP_003215655.1|	412.9	2e-113	PREDICTED: hypothetical protein LOC100556430 [Anolis carolinensis]
Unigene25028_TW1b	736	661	45.2404	--	--	--	--
Unigene17177_TW1b	840	754	45.2163	gi|327269613|ref|XP_003219588.1|	142.1	3e-32	PREDICTED: uncharacterized protein C8orf59 homolog [Anolis carolinensis]
Unigene16477_TW1b	920	825	45.172	gi|301787347|ref|XP_002929082.1|	417.5	4e-115	PREDICTED: mitochondrial 2-oxoglutarate/malate carrier protein-like [Ailuropoda melanoleuca]
Unigene13669_TW1b	1054	945	45.1642	--	--	--	--
Unigene15355_TW1b	898	805	45.1567	gi|327269090|ref|XP_003219328.1|	111.3	6e-23	PREDICTED: UPF0443 protein C11orf75 homolog [Anolis carolinensis]
Unigene20946_TW1b	1664	1491	45.1364	gi|327266500|ref|XP_003218043.1|	837.4	0	PREDICTED: hypothetical protein LOC100555197 [Anolis carolinensis]
Unigene23991_TW1b	2010	1799	45.0856	--	--	--	--
Unigene24510_TW1b	654	585	45.0589	gi|198458785|ref|XP_001361158.2|	53.9	6e-06	GA21415 [Drosophila pseudoobscura pseudoobscura] >gi|198136466|gb|EAL25735.2| GA21415 [Drosophila pseudoobscura pseudoobscura]
Unigene19807_TW1b	2096	1873	45.0142	gi|348514023|ref|XP_003444540.1|	251.1	1e-64	PREDICTED: histone H2A.V-like [Oreochromis niloticus]
Unigene6041_TW1b	591	528	45.0038	--	--	--	--
Unigene17247_TW1b	1950	1742	45.0004	gi|465972293|ref|XP_004263623.1|	195.3	1e-47	PREDICTED: ubiquitin-conjugating enzyme E2 D3 isoform 3 [Orcinus orca] >gi|470628000|ref|XP_004320917.1| PREDICTED: ubiquitin-conjugating enzyme E2 D3-like isoform 5 [Tursiops truncatus]
CL3862.Contig1_TW1b	534	477	44.9966	--	--	--	--
Unigene15585_TW1b	391	349	44.9626	--	--	--	--
Unigene23238_TW1b	307	274	44.9588	--	--	--	--
Unigene5200_TW1b	1276	1138	44.9257	gi|195220720|ref|NP_001124181.1|	691	0	protein RUFY3 isoform 3 [Homo sapiens]
Unigene25062_TW1b	892	795	44.8957	gi|327278999|ref|XP_003224246.1|	493.8	4e-138	PREDICTED: phosphoglycerate mutase 2-like [Anolis carolinensis]
Unigene24167_TW1b	790	704	44.8899	--	--	--	--
CL3069.Contig2_TW1b	1272	1133	44.8689	gi|449514357|ref|XP_002192510.2|	303.5	1e-80	PREDICTED: heterogeneous nuclear ribonucleoprotein K [Taeniopygia guttata]
CL2031.Contig5_TW1b	2199	1957	44.83	gi|86129508|ref|NP_001034389.1|	971.1	0	calcium/calmodulin-dependent protein kinase type II delta chain [Gallus gallus] >gi|82233840|sp|Q5ZKI0.1|KCC2D_CHICK RecName: Full=Calcium/calmodulin-dependent protein kinase type II delta chain; Short=CaM kinase II subunit delta; Short=CaM-kinase II delta chain; Short=CaMK-II subunit delta
Unigene22994_TW1b	634	564	44.8118	gi|327286853|ref|XP_003228144.1|	318.2	1e-85	PREDICTED: isocitrate dehydrogenase [NAD] subunit beta, mitochondrial-like [Anolis carolinensis]
Unigene5449_TW1b	882	784	44.7765	gi|327273646|ref|XP_003221591.1|	479.2	1e-133	PREDICTED: transmembrane protein 33-like [Anolis carolinensis]
Unigene23035_TW1b	1588	1411	44.7589	gi|327265711|ref|XP_003217651.1|	75.5	9e-12	PREDICTED: e3 ubiquitin-protein ligase RNF123-like [Anolis carolinensis]
Unigene16105_TW1b	2027	1801	44.7572	gi|327288522|ref|XP_003228975.1|	678.3	0	PREDICTED: furin-like [Anolis carolinensis]
Unigene15276_TW1b	224	199	44.7515	--	--	--	--
Unigene15277_TW1b	1378	1224	44.744	gi|327277896|ref|XP_003223699.1|	372.9	2e-101	PREDICTED: asparaginyl-tRNA synthetase, cytoplasmic-like [Anolis carolinensis]
Unigene23600_TW1b	1515	1345	44.7211	gi|327264220|ref|XP_003216913.1|	134.4	1e-29	PREDICTED: filamin-A-like [Anolis carolinensis]
Unigene16953_TW1b	399	354	44.6924	--	--	--	--
Unigene24399_TW1b	319	283	44.6888	--	--	--	--
Unigene19794_TW1b	1328	1178	44.6838	gi|327289137|ref|XP_003229281.1|	138.3	9e-31	PREDICTED: heat shock factor-binding protein 1-like [Anolis carolinensis]
Unigene22081_TW1b	2379	2110	44.6777	gi|327287436|ref|XP_003228435.1|	953.7	0	PREDICTED: DDB1- and CUL4-associated factor 8-like [Anolis carolinensis]
CL2537.Contig2_TW1b	3868	3429	44.6564	gi|4759034|ref|NP_004721.1|	866.7	0	eukaryotic peptide chain release factor subunit 1 [Homo sapiens] >gi|56605766|ref|NP_001008345.1| eukaryotic peptide chain release factor subunit 1 [Rattus norvegicus] >gi|115495753|ref|NP_001069722.1| eukaryotic peptide chain release factor subunit 1 [Bos taurus] >gi|124286826|ref|NP_659115.3| eukaryotic peptide chain release factor subunit 1 [Mus musculus] >gi|130508883|ref|NP_001076236.1| euka…
CL2365.Contig1_TW1b	273	242	44.6535	--	--	--	--
Unigene16774_TW1b	2496	2212	44.642	gi|327260634|ref|XP_003215139.1|	943	0	PREDICTED: aspartyl-tRNA synthetase, cytoplasmic-like [Anolis carolinensis]
Unigene24199_TW1b	534	473	44.6193	--	--	--	--
Unigene16846_TW1b	1582	1401	44.6102	gi|327276962|ref|XP_003223235.1|	871.7	0	PREDICTED: microspherule protein 1-like [Anolis carolinensis]
Unigene12856_TW1b	304	269	44.574	--	--	--	--
Unigene13148_TW1b	1679	1485	44.5532	gi|327265087|ref|XP_003217340.1|	963	0	PREDICTED: COP9 signalosome complex subunit 1-like isoform 1 [Anolis carolinensis]
Unigene20424_TW1b	1124	994	44.5475	--	--	--	--
CL2964.Contig2_TW1b	3640	3219	44.5474	gi|449267202|gb|EMC78168.1|	1636.3	0	Protein transport protein Sec24A, partial [Columba livia]
Unigene20428_TW1b	798	705	44.503	--	--	--	--
Unigene21826_TW1b	686	606	44.4991	gi|300676822|gb|ADK26698.1|	210.7	4e-53	brain protein 44-like [Zonotrichia albicollis] >gi|300676911|gb|ADK26783.1| brain protein 44-like [Zonotrichia albicollis]
Unigene5180_TW1b	2006	1772	44.4975	gi|327285782|ref|XP_003227611.1|	402.5	4e-110	PREDICTED: adenylyl cyclase-associated protein 1-like [Anolis carolinensis]
Unigene23679_TW1b	875	772	44.4439	--	--	--	--
Unigene5215_TW1b	639	563	44.3824	--	--	--	--
Unigene20423_TW1b	1604	1413	44.3752	--	--	--	--
Unigene15211_TW1b	394	347	44.3646	--	--	--	--
Unigene24956_TW1b	1907	1678	44.3245	gi|327265059|ref|XP_003217326.1|	504.6	7e-141	PREDICTED: leucine-rich repeat-containing protein 59-like [Anolis carolinensis]
Unigene15878_TW1b	393	345	44.2211	--	--	--	--
Unigene21156_TW1b	896	786	44.1893	gi|327289846|ref|XP_003229635.1|	350.9	4e-95	PREDICTED: stromal cell-derived factor 2-like [Anolis carolinensis]
Unigene20956_TW1b	570	500	44.1874	--	--	--	--
Unigene15342_TW1b	1560	1368	44.1738	gi|1488414|gb|AAB36476.1|	277.3	1e-72	N8 gene product long isoform, N8L protein=D52 homolog/leucine zipper protein {alternatively spliced, clone HK4a1} [human, normal kidney, Peptide, 248 aa]
Unigene17116_TW1b	300	263	44.1608	gi|465975500|gb|EMP34133.1|	143.3	3e-33	TP53-regulated inhibitor of apoptosis 1 [Chelonia mydas]
Unigene21452_TW1b	478	419	44.1559	--	--	--	--
Unigene25067_TW1b	396	347	44.1405	gi|327287226|ref|XP_003228330.1|	174.9	1e-42	PREDICTED: UPF0562 protein C7orf55 homolog [Anolis carolinensis]
CL1192.Contig1_TW1b	418	366	44.107	--	--	--	--
Unigene23306_TW1b	4007	3506	44.0753	gi|118098010|ref|XP_414903.2|	2078.1	0	PREDICTED: nodal modulator 1 [Gallus gallus]
Unigene17263_TW1b	550	481	44.054	--	--	--	--
Unigene19442_TW1b	1900	1661	44.0371	gi|57525300|ref|NP_001006216.1|	961.8	0	T-complex protein 1 subunit zeta [Gallus gallus] >gi|82233762|sp|Q5ZJ54.3|TCPZ_CHICK RecName: Full=T-complex protein 1 subunit zeta; Short=TCP-1-zeta; AltName: Full=CCT-zeta
Unigene17377_TW1b	2096	1832	44.0288	gi|224079842|ref|XP_002197532.1|	1020.4	0	PREDICTED: ATPase family AAA domain-containing protein 3-B-like [Taeniopygia guttata]
Unigene17279_TW1b	866	756	43.9751	gi|327278673|ref|XP_003224085.1|	177.6	7e-43	PREDICTED: cytochrome c oxidase subunit 7A-related protein, mitochondrial-like [Anolis carolinensis]
CL486.Contig3_TW1b	605	528	43.9624	--	--	--	--
Unigene21473_TW1b	2475	2160	43.9624	gi|327288724|ref|XP_003229076.1|	355.9	6e-96	PREDICTED: induced myeloid leukemia cell differentiation protein Mcl-1 homolog [Anolis carolinensis]
Unigene5227_TW1b	948	827	43.944	gi|326929310|ref|XP_003210810.1|	321.2	4e-86	PREDICTED: LITAF-like protein-like [Meleagris gallopavo]
Unigene23645_TW1b	470	410	43.9429	gi|32812298|gb|AAP88020.1|AF355752_1	43.5	5e-11	reverse transcriptase [Chelonia mydas]
Unigene25037_TW1b	1071	934	43.9299	gi|148237786|ref|NP_001086457.1|	244.6	6e-63	G patch domain-containing protein 4 [Xenopus laevis] >gi|82228534|sp|Q4V842.1|GPTC4_XENLA RecName: Full=G patch domain-containing protein 4 >gi|66911499|gb|AAH97554.1| LOC446277 protein [Xenopus laevis]
Unigene5145_TW1b	711	620	43.9263	gi|327265685|ref|XP_003217638.1|	272.7	1e-71	PREDICTED: H/ACA ribonucleoprotein complex subunit 2-like [Anolis carolinensis]
Unigene17074_TW1b	953	831	43.9249	gi|327263167|ref|XP_003216392.1|	481.9	2e-134	PREDICTED: zinc transporter 5-like [Anolis carolinensis]
Unigene24377_TW1b	538	469	43.913	gi|358410384|ref|XP_003581804.1|	258.5	1e-67	PREDICTED: LOW QUALITY PROTEIN: selenoprotein T [Bos taurus]
Unigene17255_TW1b	2089	1820	43.887	gi|314122256|ref|NP_001186643.1|	1180.6	0	sec1 family domain-containing protein 1 [Gallus gallus]
Unigene19853_TW1b	887	772	43.8426	--	--	--	--
Unigene23401_TW1b	223	194	43.8228	--	--	--	--
CL1322.Contig2_TW1b	384	334	43.8145	gi|327290092|ref|XP_003229758.1|	71.2	1e-11	PREDICTED: neuroblast differentiation-associated protein AHNAK-like [Anolis carolinensis]
Unigene25019_TW1b	1067	927	43.7641	gi|71897167|ref|NP_001026578.1|	464.5	4e-129	proteasome subunit alpha type-5 [Gallus gallus]
Unigene21854_TW1b	2689	2335	43.742	gi|406829595|gb|AFS63890.1|	793.9	0	HSP40A1 [Thamnophis elegans]
Unigene19423_TW1b	486	422	43.74	gi|327277552|ref|XP_003223528.1|	271.2	1e-71	PREDICTED: clathrin interactor 1-like [Anolis carolinensis]
CL2641.Contig1_TW1b	2874	2494	43.7132	gi|327281137|ref|XP_003225306.1|	159.8	7e-37	PREDICTED: hypothetical protein LOC100551555 [Anolis carolinensis]
Unigene13747_TW1b	1434	1244	43.6993	gi|465962454|gb|EMP29751.1|	329.7	2e-88	Solute carrier family 15 member 1 [Chelonia mydas]
CL3058.Contig1_TW1b	1812	1571	43.6738	gi|281352122|gb|EFB27706.1|	81.3	1e-13	hypothetical protein PANDA_010928 [Ailuropoda melanoleuca]
Unigene23467_TW1b	351	304	43.6284	gi|327270751|ref|XP_003220152.1|	61.2	1e-08	PREDICTED: zinc finger protein 326-like isoform 2 [Anolis carolinensis]
Unigene25139_TW1b	541	468	43.5764	gi|51814381|gb|AAU09484.1|	100.5	4e-20	GekBS043P [Gekko japonicus]
Unigene25080_TW1b	311	269	43.5707	--	--	--	--
CL4086.Contig1_TW1b	1509	1305	43.5636	gi|327291604|ref|XP_003230511.1|	209.1	4e-52	PREDICTED: DET1- and DDB1-associated protein 1-like, partial [Anolis carolinensis]
Unigene5231_TW1b	583	504	43.5477	--	--	--	--
Unigene24778_TW1b	448	387	43.5147	gi|443688436|gb|ELT91125.1|	53.9	2e-06	hypothetical protein CAPTEDRAFT_2042 [Capitella teleta]
Unigene24978_TW1b	1643	1419	43.5059	gi|327263385|ref|XP_003216500.1|	624.4	5e-177	PREDICTED: fructose-1,6-bisphosphatase 1-like [Anolis carolinensis]
Unigene20403_TW1b	3374	2912	43.476	gi|327264832|ref|XP_003217215.1|	527.3	2e-147	PREDICTED: meteorin-like protein-like [Anolis carolinensis]
CL567.Contig1_TW1b	3093	2669	43.4682	--	--	--	--
Unigene19341_TW1b	371	320	43.4489	gi|327263395|ref|XP_003216505.1|	173.7	2e-42	PREDICTED: iron-sulfur cluster assembly 1 homolog, mitochondrial-like [Anolis carolinensis]
Unigene5220_TW1b	806	695	43.4363	gi|126305837|ref|XP_001363855.1|	360.9	3e-98	PREDICTED: actin-related protein 2/3 complex subunit 3-like [Monodelphis domestica] >gi|334327105|ref|XP_001372889.2| PREDICTED: actin-related protein 2/3 complex subunit 3-like [Monodelphis domestica]
Unigene25032_TW1b	649	559	43.388	gi|327271225|ref|XP_003220388.1|	356.3	6e-97	PREDICTED: u1 small nuclear ribonucleoprotein C-like [Anolis carolinensis]
Unigene24973_TW1b	1129	972	43.3686	gi|327272884|ref|XP_003221214.1|	446.8	9e-124	PREDICTED: ras-related protein Rab-21-like [Anolis carolinensis]
Unigene17028_TW1b	286	246	43.3283	--	--	--	--
Unigene21154_TW1b	370	318	43.2941	gi|432858821|ref|XP_004068955.1|	88.6	1e-16	PREDICTED: probable peptidyl-tRNA hydrolase 2-like [Oryzias latipes]
Unigene23843_TW1b	1725	1482	43.2775	gi|327260554|ref|XP_003215099.1|	296.6	2e-78	PREDICTED: protein max-like [Anolis carolinensis]
Unigene24948_TW1b	1379	1184	43.2504	gi|119573509|gb|EAW53124.1|	28.5	3e-54	hCG2040565 [Homo sapiens]
Unigene24966_TW1b	1166	1001	43.2452	--	--	--	--
CL2340.Contig2_TW1b	2107	1808	43.2252	gi|327265526|ref|XP_003217559.1|	511.5	7e-143	PREDICTED: heterogeneous nuclear ribonucleoprotein A/B-like [Anolis carolinensis]
Unigene20489_TW1b	1217	1044	43.2128	gi|3335130|gb|AAC39888.1|	330.5	1e-88	sperm acrosomal protein [Homo sapiens]
Unigene20483_TW1b	252	216	43.1774	gi|45383143|ref|NP_989845.1|	168.7	7e-41	solute carrier family 35 member B1 [Gallus gallus] >gi|82100488|sp|Q8AWB6.1|S35B1_CHICK RecName: Full=Solute carrier family 35 member B1; AltName: Full=Endoplasmic reticulum nucleotide sugar transporter 1 >gi|27262947|emb|CAD59550.1| UDP-Glc/Gal endoplasmic reticulum nucleotide sugar transporter [Gallus gallus]
CL3482.Contig1_TW1b	2148	1839	43.1271	gi|327286458|ref|XP_003227947.1|	767.7	0	PREDICTED: s-adenosylmethionine synthase isoform type-2-like [Anolis carolinensis]
Unigene17365_TW1b	734	628	43.0989	gi|410921176|ref|XP_003974059.1|	209.1	1e-52	PREDICTED: ATP synthase subunit delta, mitochondrial-like isoform 1 [Takifugu rubripes] >gi|410921178|ref|XP_003974060.1| PREDICTED: ATP synthase subunit delta, mitochondrial-like isoform 2 [Takifugu rubripes]
Unigene4821_TW1b	242	207	43.0881	--	--	--	--
Unigene5507_TW1b	228	195	43.0827	--	--	--	--
Unigene16862_TW1b	1557	1330	43.0295	gi|224095092|ref|XP_002197796.1|	555.1	3e-156	PREDICTED: peroxisomal membrane protein PMP34 [Taeniopygia guttata]
Unigene17154_TW1b	725	619	43.0086	gi|119388033|sp|P68517.2|CYC_CROAD	221.9	2e-56	RecName: Full=Cytochrome c >gi|119388034|sp|P68518.2|CYC_CROAT RecName: Full=Cytochrome c >gi|119388035|sp|P68519.2|CYC_CROVV RecName: Full=Cytochrome c
Unigene21423_TW1b	347	296	42.97	--	--	--	--
Unigene19120_TW1b	1392	1187	42.9551	gi|86129426|ref|NP_001034344.1|	780.8	0	SWI/SNF-related matrix-associated actin-dependent regulator of chromatin subfamily B member 1 [Gallus gallus] >gi|82081946|sp|Q5ZK40.1|SNF5_CHICK RecName: Full=SWI/SNF-related matrix-associated actin-dependent regulator of chromatin subfamily B member 1 >gi|449281554|gb|EMC88601.1| SWI/SNF-related matrix-associated actin-dependent regulator of chromatin subfamily B member 1 [Columba livia]
Unigene68_TW1b	359	306	42.9368	--	--	--	--
Unigene5270_TW1b	324	276	42.9108	--	--	--	--
Unigene344_TW1b	2416	2056	42.8676	gi|327273823|ref|XP_003221679.1|	1290	0	PREDICTED: long-chain-fatty-acid--CoA ligase 1-like [Anolis carolinensis]
Unigene427_TW1b	1253	1066	42.8557	gi|465954283|gb|EMP25834.1|	82.8	4e-14	Mitogen-activated protein kinase kinase kinase kinase 2 [Chelonia mydas]
Unigene21346_TW1b	1146	974	42.8132	gi|327273259|ref|XP_003221398.1|	671.8	0	PREDICTED: putative pre-mRNA-splicing factor ATP-dependent RNA helicase DHX15-like [Anolis carolinensis]
Unigene484_TW1b	233	198	42.8067	--	--	--	--
Unigene5458_TW1b	1156	982	42.7914	gi|224058054|ref|XP_002194532.1|	599.7	9e-170	PREDICTED: alcohol dehydrogenase [NADP(+)] [Taeniopygia guttata]
Unigene5434_TW1b	581	493	42.7438	gi|327270273|ref|XP_003219914.1|	204.5	2e-51	PREDICTED: calcyclin-binding protein-like [Anolis carolinensis]
Unigene25013_TW1b	1645	1395	42.718	gi|224081985|ref|XP_002198062.1|	571.6	4e-161	PREDICTED: four and a half LIM domains protein 3 [Taeniopygia guttata]
Unigene50_TW1b	309	262	42.7116	--	--	--	--
Unigene19361_TW1b	1212	1027	42.6845	gi|350581209|ref|XP_003124090.3|	140.2	2e-31	PREDICTED: death ligand signal enhancer-like [Sus scrofa]
Unigene24040_TW1b	339	287	42.6467	--	--	--	--
Unigene20046_TW1b	624	528	42.6238	gi|327277445|ref|XP_003223475.1|	101.7	2e-20	PREDICTED: uncharacterized protein C10orf118-like [Anolis carolinensis]
Unigene25008_TW1b	1200	1014	42.5657	gi|327266794|ref|XP_003218189.1|	752.3	0	PREDICTED: translocation protein SEC62-like [Anolis carolinensis]
Unigene25038_TW1b	600	507	42.5657	gi|118103044|ref|XP_001234221.1|	57.8	3e-07	PREDICTED: coiled-coil domain-containing protein 56 [Gallus gallus]
Unigene21462_TW1b	2724	2300	42.5328	gi|326924316|ref|XP_003208375.1|	1207.2	0	PREDICTED: transmembrane 9 superfamily member 2-like [Meleagris gallopavo]
Unigene16991_TW1b	564	476	42.5139	gi|297303045|ref|XP_001082945.2|	128.3	1e-28	PREDICTED: 40S ribosomal protein S29-like, partial [Macaca mulatta]
Unigene25011_TW1b	474	400	42.5094	gi|221504797|gb|EEE30462.1|	61.6	1e-08	conserved hypothetical protein [Toxoplasma gondii VEG]
Unigene25051_TW1b	508	428	42.4407	--	--	--	--
Unigene24984_TW1b	2290	1928	42.4106	gi|465957828|gb|EMP27580.1|	970.3	0	Pescadillo like protein, partial [Chelonia mydas]
Unigene21897_TW1b	1283	1080	42.4033	gi|57525234|ref|NP_001006201.1|	756.9	0	cyclin-dependent kinase 9 [Gallus gallus] >gi|82233847|sp|Q5ZKN1.1|CDK9_CHICK RecName: Full=Cyclin-dependent kinase 9; AltName: Full=Cell division protein kinase 9
Unigene141_TW1b	227	191	42.3848	--	--	--	--
Unigene17185_TW1b	4058	3411	42.3421	gi|118100253|ref|XP_415805.2|	2694.1	0	PREDICTED: pre-mRNA-processing-splicing factor 8 [Gallus gallus] >gi|326931338|ref|XP_003211789.1| PREDICTED: pre-mRNA-processing-splicing factor 8-like [Meleagris gallopavo]
Unigene23218_TW1b	1203	1011	42.3339	gi|301780214|ref|XP_002925523.1|	552.7	1e-155	PREDICTED: electron transfer flavoprotein subunit alpha, mitochondrial-like [Ailuropoda melanoleuca]
Unigene23557_TW1b	764	642	42.3296	--	--	--	--
Unigene19995_TW1b	1921	1614	42.3232	gi|327282768|ref|XP_003226114.1|	306.2	4e-81	PREDICTED: ribonuclease H1-like isoform 2 [Anolis carolinensis]
Unigene17323_TW1b	1132	951	42.3191	gi|327277740|ref|XP_003223621.1|	322.8	2e-86	PREDICTED: eukaryotic translation elongation factor 1 epsilon-1-like [Anolis carolinensis]
Unigene17039_TW1b	1104	927	42.2974	--	--	--	--
Unigene24229_TW1b	2558	2147	42.2799	gi|327262006|ref|XP_003215817.1|	151	3e-34	PREDICTED: transmembrane protein 181-like [Anolis carolinensis]
Unigene16185_TW1b	1070	898	42.2761	--	--	--	--
Unigene151_TW1b	998	837	42.2472	gi|334314563|ref|XP_003340055.1|	40	2e-17	PREDICTED: hypothetical protein LOC100619133 [Monodelphis domestica]
Unigene19421_TW1b	1500	1258	42.2466	gi|465952423|gb|EMP24897.1|	350.1	1e-94	Cyclic AMP-responsive element-binding protein 3 [Chelonia mydas]
Unigene19260_TW1b	3828	3207	42.2017	gi|363736487|ref|XP_422229.3|	1346.3	0	PREDICTED: protein osteopotentia homolog [Gallus gallus]
Unigene23272_TW1b	510	427	42.1755	gi|327280250|ref|XP_003224865.1|	281.6	1e-74	PREDICTED: 60 kDa SS-A/Ro ribonucleoprotein-like [Anolis carolinensis]
Unigene23629_TW1b	1257	1052	42.1583	--	--	--	--
Unigene25025_TW1b	1582	1323	42.1266	gi|327263266|ref|XP_003216441.1|	672.9	0	PREDICTED: hsp90 co-chaperone Cdc37-like [Anolis carolinensis]
Unigene17183_TW1b	1342	1122	42.1156	--	--	--	--
CL2848.Contig1_TW1b	1348	1124	42.0029	gi|327272988|ref|XP_003221265.1|	572.4	1e-161	PREDICTED: f-actin-capping protein subunit alpha-2-like [Anolis carolinensis]
Unigene12525_TW1b	618	515	41.978	gi|327288352|ref|XP_003228892.1|	367.5	2e-100	PREDICTED: bromodomain-containing protein 3-like [Anolis carolinensis]
Unigene23643_TW1b	644	536	41.9258	--	--	--	--
Unigene23055_TW1b	2072	1724	41.9132	gi|327263530|ref|XP_003216572.1|	483	2e-134	PREDICTED: ras and EF-hand domain-containing protein-like [Anolis carolinensis]
Unigene21700_TW1b	641	533	41.8863	gi|326932572|ref|XP_003212389.1|	56.6	1e-06	PREDICTED: hypothetical protein LOC100545236 [Meleagris gallopavo]
Unigene23044_TW1b	1624	1350	41.8746	gi|327260362|ref|XP_003215003.1|	750	0	PREDICTED: catenin delta-1-like [Anolis carolinensis]
Unigene11339_TW1b	466	387	41.8339	gi|45361407|ref|NP_989281.1|	63.5	3e-09	basic leucine zipper and W2 domain-containing protein 1 [Xenopus (Silurana) tropicalis] >gi|82186243|sp|Q6P2Z0.1|BZW1_XENTR RecName: Full=Basic leucine zipper and W2 domain-containing protein 1 >gi|89273748|emb|CAJ81701.1| basic leucine zipper and W2 domains 1 [Xenopus (Silurana) tropicalis]
Unigene22066_TW1b	1662	1380	41.8264	gi|327261553|ref|XP_003215594.1|	508.4	4e-142	PREDICTED: ubiquitin-conjugating enzyme E2 J1-like [Anolis carolinensis]
Unigene5162_TW1b	1951	1619	41.8016	gi|449488473|ref|XP_002191251.2|	616.7	1e-174	PREDICTED: glycerol-3-phosphate dehydrogenase [NAD(+)], cytoplasmic [Taeniopygia guttata]
Unigene6338_TW1b	2283	1894	41.7904	gi|327272860|ref|XP_003221202.1|	770.4	0	PREDICTED: nucleosome assembly protein 1-like 1-like [Anolis carolinensis]
Unigene15520_TW1b	561	465	41.7535	gi|18256043|gb|AAH21747.1|	276.9	3e-73	Glycyl-tRNA synthetase [Mus musculus]
Unigene20949_TW1b	1478	1225	41.7508	gi|327267458|ref|XP_003218519.1|	58.5	1e-06	PREDICTED: proactivator polypeptide-like [Anolis carolinensis]
Unigene17153_TW1b	1452	1201	41.6658	gi|449488279|ref|XP_002194145.2|	76.6	3e-12	PREDICTED: uncharacterized protein LOC100230789 [Taeniopygia guttata]
Unigene11202_TW1b	994	822	41.657	gi|197129924|gb|ACH46422.1|	503.1	9e-141	putative prohibitin variant 1 [Taeniopygia guttata]
CL2623.Contig1_TW1b	1357	1122	41.6501	--	--	--	--
Unigene5187_TW1b	864	714	41.6282	--	--	--	--
CL2368.Contig1_TW1b	1011	835	41.6043	--	--	--	--
Unigene23316_TW1b	223	184	41.5639	--	--	--	--
Unigene25074_TW1b	706	582	41.5261	gi|327269328|ref|XP_003219446.1|	333.2	6e-90	PREDICTED: NADH dehydrogenase [ubiquinone] 1 beta subcomplex subunit 9-like [Anolis carolinensis]
Unigene25044_TW1b	612	504	41.4841	gi|327279432|ref|XP_003224460.1|	125.2	2e-27	PREDICTED: copper transport protein ATOX1-like [Anolis carolinensis]
Unigene20541_TW1b	1172	965	41.4765	gi|327272008|ref|XP_003220778.1|	510	9e-143	PREDICTED: ATP synthase subunit gamma, mitochondrial-like [Anolis carolinensis]
Unigene24368_TW1b	2155	1772	41.4209	--	--	--	--
Unigene5219_TW1b	1494	1228	41.4048	gi|57525053|ref|NP_001006163.1|	838.2	0	COP9 signalosome complex subunit 3 [Gallus gallus] >gi|82081594|sp|Q5ZJF1.1|CSN3_CHICK RecName: Full=COP9 signalosome complex subunit 3; Short=Signalosome subunit 3
Unigene16876_TW1b	1830	1504	41.3999	gi|45382667|ref|NP_990035.1|	396	3e-108	transforming protein RhoA [Gallus gallus] >gi|3184514|gb|AAC18962.1| GTPase cRhoA [Gallus gallus] >gi|4218981|gb|AAD12255.1| GTP-binding protein [Gallus gallus] >gi|10178874|emb|CAC08447.1| RhoA GTPase [Gallus gallus] >gi|217874317|gb|ACK56277.1| RhoA GTPase [Anas platyrhynchos]
Unigene25030_TW1b	652	535	41.3342	gi|74006277|ref|XP_545765.2|	232.6	1e-59	PREDICTED: prefoldin subunit 2 [Canis lupus familiaris]
Unigene23054_TW1b	1079	885	41.3166	gi|327263530|ref|XP_003216572.1|	616.3	8e-175	PREDICTED: ras and EF-hand domain-containing protein-like [Anolis carolinensis]
Unigene5505_TW1b	706	579	41.312	gi|465978238|gb|EMP34979.1|	334.3	3e-90	Aminoacyl tRNA synthase complex-interacting multifunctional protein 2 [Chelonia mydas]
Unigene25029_TW1b	1600	1312	41.3063	--	--	--	--
Unigene22736_TW1b	3324	2725	41.296	gi|465957908|gb|EMP27627.1|	554.7	1e-155	Myotubularin-related protein 3 [Chelonia mydas]
Unigene22720_TW1b	1429	1171	41.2788	gi|327278386|ref|XP_003223943.1|	89.4	2e-43	PREDICTED: vitamin K epoxide reductase complex subunit 1-like protein 1-like [Anolis carolinensis]
Unigene5172_TW1b	415	340	41.2699	gi|471358282|ref|XP_004369725.1|	279.6	3e-74	PREDICTED: coatomer subunit beta [Trichechus manatus latirostris]
Unigene23983_TW1b	339	277	41.1607	--	--	--	--
Unigene21326_TW1b	1670	1364	41.1435	gi|327259499|ref|XP_003214574.1|	65.9	7e-09	PREDICTED: RNA-binding protein 25-like isoform 4 [Anolis carolinensis]
Unigene6667_TW1b	964	787	41.1245	--	--	--	--
Unigene21607_TW1b	1000	816	41.1048	gi|449282500|gb|EMC89333.1|	97.4	1e-18	Large neutral amino acids transporter small subunit 1, partial [Columba livia]
Unigene5217_TW1b	445	363	41.0913	gi|327283842|ref|XP_003226649.1|	121.7	1e-26	PREDICTED: DNA-directed RNA polymerases I, II, and III subunit RPABC4-like [Anolis carolinensis]
Unigene6316_TW1b	948	773	41.0747	gi|395855977|ref|XP_003800419.1|	402.5	1e-110	PREDICTED: proteasome subunit beta type-4 [Otolemur garnettii]
Unigene23960_TW1b	249	203	41.0676	--	--	--	--
Unigene24492_TW1b	395	322	41.064	gi|465961018|gb|EMP29191.1|	55.1	1e-06	Plectin [Chelonia mydas]
Unigene9376_TW1b	1251	1019	41.0317	gi|327288084|ref|XP_003228758.1|	657.1	0	PREDICTED: eukaryotic translation initiation factor 3 subunit I-like [Anolis carolinensis]
Unigene21809_TW1b	753	613	41.008	gi|327259310|ref|XP_003214481.1|	171.8	3e-41	PREDICTED: transmembrane protein 63C-like [Anolis carolinensis]
Unigene24991_TW1b	1433	1166	40.9879	gi|327260616|ref|XP_003215130.1|	238.8	5e-61	PREDICTED: cyclin-dependent kinase 2-associated protein 2-like [Anolis carolinensis]
Unigene22329_TW1b	427	347	40.9359	gi|345328202|ref|XP_003431248.1|	142.5	5e-33	PREDICTED: DNA damage-binding protein 1-like [Ornithorhynchus anatinus]
Unigene23187_TW1b	1936	1573	40.9285	--	--	--	--
Unigene17405_TW1b	586	476	40.9178	gi|465991308|gb|EMP38587.1|	107.8	3e-22	Cell cycle control protein 50A, partial [Chelonia mydas]
CL2255.Contig1_TW1b	2188	1776	40.8882	gi|9257240|ref|NP_059429.1|	429.5	3e-118	neuroplastin isoform a precursor [Homo sapiens] >gi|5442038|gb|AAD43218.1|AF109127_1 stromal cell-derived receptor-1 alpha [Homo sapiens] >gi|76780175|gb|AAI05980.1| Neuroplastin [Homo sapiens] >gi|109659114|gb|AAI17463.1| Neuroplastin [Homo sapiens] >gi|119598337|gb|EAW77931.1| neuroplastin, isoform CRA_b [Homo sapiens] >gi|219521525|gb|AAI43882.1| Neuroplastin [Homo sapiens]
Unigene16665_TW1b	2770	2248	40.8808	gi|327272070|ref|XP_003220809.1|	1436.4	0	PREDICTED: cGMP-inhibited 3&apos;,5&apos;-cyclic phosphodiesterase A-like, partial [Anolis carolinensis]
Unigene25010_TW1b	355	288	40.8665	gi|326924587|ref|XP_003208507.1|	71.2	1e-11	PREDICTED: NADH dehydrogenase [ubiquinone] 1 alpha subcomplex subunit 1-like [Meleagris gallopavo]
Unigene21852_TW1b	1971	1599	40.8662	--	--	--	--
CL1854.Contig1_TW1b	254	206	40.8542	--	--	--	--
CL556.Contig2_TW1b	222	180	40.8434	--	--	--	--
Unigene21948_TW1b	1543	1250	40.8082	gi|327278701|ref|XP_003224099.1|	753.8	0	PREDICTED: LOW QUALITY PROTEIN: neutral and basic amino acid transport protein rBAT-like [Anolis carolinensis]
Unigene24960_TW1b	981	794	40.7713	gi|327276645|ref|XP_003223078.1|	383.6	7e-105	PREDICTED: AP-3 complex subunit sigma-1-like [Anolis carolinensis]
Unigene22743_TW1b	1340	1084	40.75	--	--	--	--
CL2275.Contig1_TW1b	219	177	40.7129	--	--	--	--
Unigene12485_TW1b	318	257	40.7107	gi|327270852|ref|XP_003220202.1|	173.3	3e-42	PREDICTED: tetratricopeptide repeat protein 22-like [Anolis carolinensis]
Unigene25069_TW1b	323	261	40.7044	--	--	--	--
Unigene17314_TW1b	911	736	40.697	gi|327272294|ref|XP_003220920.1|	404.4	3e-111	PREDICTED: metalloproteinase inhibitor 3-like [Anolis carolinensis]
CL1721.Contig1_TW1b	1342	1084	40.6892	gi|327285974|ref|XP_003227706.1|	476.9	1e-132	PREDICTED: hypothetical protein LOC100567024 [Anolis carolinensis]
Unigene24310_TW1b	847	684	40.6795	--	--	--	--
CL519.Contig2_TW1b	591	477	40.6569	gi|465963342|ref|XP_004262217.1|	265.8	8e-70	PREDICTED: serine/arginine-rich splicing factor 5 isoform 1 [Orcinus orca] >gi|465963347|ref|XP_004262218.1| PREDICTED: serine/arginine-rich splicing factor 5 isoform 2 [Orcinus orca] >gi|470646976|ref|XP_004327214.1| PREDICTED: serine/arginine-rich splicing factor 5-like isoform 1 [Tursiops truncatus] >gi|470646978|ref|XP_004327215.1| PREDICTED: serine/arginine-rich splicing factor 5-like isofor…
Unigene15781_TW1b	1827	1474	40.6408	gi|348555834|ref|XP_003463728.1|	555.1	4e-156	PREDICTED: glutamate [NMDA] receptor-associated protein 1-like [Cavia porcellus]
Unigene14933_TW1b	392	316	40.6073	gi|327281271|ref|XP_003225372.1|	85.9	6e-16	PREDICTED: coatomer subunit beta-like [Anolis carolinensis]
Unigene25045_TW1b	376	303	40.5936	gi|327278625|ref|XP_003224061.1|	29.3	3e-08	PREDICTED: polymeric immunoglobulin receptor-like [Anolis carolinensis]
Unigene11588_TW1b	788	635	40.5929	gi|327262613|ref|XP_003216118.1|	169.5	1e-40	PREDICTED: signal recognition particle 9 kDa protein-like [Anolis carolinensis]
Unigene23017_TW1b	257	207	40.5733	gi|431902835|gb|ELK09050.1|	52.4	7e-06	hypothetical protein PAL_GLEAN10008258 [Pteropus alecto]
Unigene25134_TW1b	406	327	40.5718	gi|327271499|ref|XP_003220525.1|	162.2	7e-39	PREDICTED: reactive oxygen species modulator 1-like [Anolis carolinensis]
Unigene24630_TW1b	1421	1143	40.5187	gi|300797099|ref|NP_001178749.1|	545.4	2e-153	transcription elongation factor SPT6 [Rattus norvegicus]
Unigene5214_TW1b	608	489	40.5143	--	--	--	--
Unigene20562_TW1b	1066	857	40.4973	--	--	--	--
Unigene17158_TW1b	927	745	40.4836	--	--	--	--
CL2350.Contig1_TW1b	1310	1052	40.4527	gi|327281075|ref|XP_003225275.1|	379.4	2e-103	PREDICTED: claudin-4-like [Anolis carolinensis]
Unigene21971_TW1b	2163	1737	40.4526	gi|327266810|ref|XP_003218197.1|	75.5	1e-11	PREDICTED: fibronectin type III domain-containing protein 3B-like [Anolis carolinensis]
Unigene5208_TW1b	345	277	40.4449	--	--	--	--
Unigene20557_TW1b	1672	1341	40.4013	--	--	--	--
Unigene19993_TW1b	4917	3943	40.3952	gi|327264009|ref|XP_003216809.1|	1101.7	0	PREDICTED: far upstream element-binding protein 2-like [Anolis carolinensis]
Unigene11302_TW1b	413	331	40.372	--	--	--	--
Unigene17058_TW1b	714	572	40.3553	gi|327264284|ref|XP_003216944.1|	453.4	4e-126	PREDICTED: biglycan-like [Anolis carolinensis]
Unigene21334_TW1b	1507	1205	40.2788	gi|327264155|ref|XP_003216881.1|	686	0	PREDICTED: cysteine protease ATG4D-like [Anolis carolinensis]
Unigene23621_TW1b	4610	3684	40.2552	gi|327288568|ref|XP_003228998.1|	1390.9	0	PREDICTED: Golgin subfamily A member 2-like [Anolis carolinensis]
Unigene19181_TW1b	1292	1032	40.2365	gi|471369228|ref|XP_004375133.1|	87.8	1e-15	PREDICTED: actin-related protein 3 isoform 2 [Trichechus manatus latirostris]
Unigene20856_TW1b	298	238	40.2313	--	--	--	--
Unigene15120_TW1b	953	760	40.172	gi|6841176|gb|AAF28941.1|AF161381_1	493.8	5e-138	HSPC263 [Homo sapiens]
Unigene23616_TW1b	207	165	40.1529	gi|327270652|ref|XP_003220103.1|	116.7	3e-25	PREDICTED: deoxynucleotidyltransferase terminal-interacting protein 2-like [Anolis carolinensis]
Unigene25090_TW1b	349	278	40.1257	--	--	--	--
CL1322.Contig3_TW1b	671	534	40.0887	gi|327290092|ref|XP_003229758.1|	63.2	1e-08	PREDICTED: neuroblast differentiation-associated protein AHNAK-like [Anolis carolinensis]
Unigene15278_TW1b	1289	1025	40.0566	gi|327277896|ref|XP_003223699.1|	725.7	0	PREDICTED: asparaginyl-tRNA synthetase, cytoplasmic-like [Anolis carolinensis]
Unigene20111_TW1b	1344	1068	40.029	gi|395532006|ref|XP_003768064.1|	756.5	0	PREDICTED: interleukin enhancer-binding factor 2 [Sarcophilus harrisii]
Unigene25017_TW1b	455	361	39.9667	--	--	--	--
Unigene21926_TW1b	2136	1693	39.9263	gi|327264143|ref|XP_003216875.1|	1200.7	0	PREDICTED: low-density lipoprotein receptor 1-like [Anolis carolinensis]
Unigene24216_TW1b	906	718	39.9208	--	--	--	--
Unigene21176_TW1b	495	392	39.8918	gi|395501989|ref|XP_003755369.1|	203.8	2e-51	PREDICTED: nucleolysin TIAR [Sarcophilus harrisii]
Unigene16793_TW1b	1201	950	39.8459	gi|327286482|ref|XP_003227959.1|	342	3e-92	PREDICTED: clathrin light chain B-like isoform 1 [Anolis carolinensis]
Unigene19285_TW1b	1215	961	39.8428	--	--	--	--
Unigene5157_TW1b	764	604	39.8241	gi|47678403|emb|CAG30322.1|	471.9	1e-131	dJ1014D13.1 [Homo sapiens]
Unigene19180_TW1b	1490	1175	39.7241	gi|466001862|gb|EMP41609.1|	271.9	6e-71	GTP-binding protein SAR1b, partial [Chelonia mydas]
Unigene15341_TW1b	510	402	39.7062	--	--	--	--
CL3353.Contig1_TW1b	1442	1135	39.6491	--	--	--	--
Unigene16739_TW1b	3194	2513	39.6333	gi|327287254|ref|XP_003228344.1|	842.8	0	PREDICTED: cysteine-rich secretory protein LCCL domain-containing 2-like [Anolis carolinensis]
Unigene16810_TW1b	1388	1092	39.6311	gi|327270223|ref|XP_003219889.1|	644	0	PREDICTED: cyclic AMP-dependent transcription factor ATF-6 alpha-like [Anolis carolinensis]
CL868.Contig5_TW1b	1148	903	39.6231	--	--	--	--
Unigene22971_TW1b	1319	1037	39.6038	gi|327265067|ref|XP_003217330.1|	775	0	PREDICTED: luc7-like protein 3-like [Anolis carolinensis]
Unigene21890_TW1b	2924	2298	39.5891	gi|126324919|ref|XP_001365265.1|	1488.4	0	PREDICTED: splicing factor 3A subunit 1 isoform 1 [Monodelphis domestica]
Unigene17349_TW1b	425	334	39.5877	--	--	--	--
Unigene23650_TW1b	793	623	39.5747	--	--	--	--
Unigene20485_TW1b	867	681	39.5668	gi|327275897|ref|XP_003222708.1|	128.3	4e-28	PREDICTED: solute carrier family 35 member B1-like [Anolis carolinensis]
Unigene24624_TW1b	498	391	39.5503	gi|327269490|ref|XP_003219527.1|	276.9	2e-73	PREDICTED: DENN domain-containing protein 3-like [Anolis carolinensis]
Unigene5213_TW1b	2176	1708	39.5396	gi|327268319|ref|XP_003218945.1|	621.7	5e-176	PREDICTED: ribose-phosphate pyrophosphokinase 2-like isoform 1 [Anolis carolinensis]
Unigene16759_TW1b	981	770	39.5389	gi|327263441|ref|XP_003216528.1|	429.1	1e-118	PREDICTED: AN1-type zinc finger protein 5-like [Anolis carolinensis]
Unigene19253_TW1b	1584	1243	39.5293	gi|327278418|ref|XP_003223959.1|	1035.8	0	PREDICTED: nck-associated protein 1-like isoform 2 [Anolis carolinensis]
CL286.Contig2_TW1b	324	254	39.4904	gi|327275475|ref|XP_003222499.1|	157.1	2e-37	PREDICTED: 60S ribosomal protein L27-like [Anolis carolinensis]
Unigene23049_TW1b	4096	3208	39.4527	gi|327276249|ref|XP_003222882.1|	937.2	0	PREDICTED: RAC-beta serine/threonine-protein kinase-like [Anolis carolinensis]
Unigene20469_TW1b	3739	2928	39.4474	gi|327270170|ref|XP_003219863.1|	1057.4	0	PREDICTED: cleft lip and palate transmembrane protein 1-like protein-like [Anolis carolinensis]
CL2655.Contig1_TW1b	322	252	39.4228	--	--	--	--
Unigene21807_TW1b	1530	1197	39.4099	gi|208609946|ref|NP_001034352.2|	364	1e-98	ribosomal L1 domain containing 1 [Gallus gallus]
Unigene16688_TW1b	2255	1764	39.4053	gi|149640718|ref|XP_001507666.1|	704.5	0	PREDICTED: casein kinase II subunit alpha&apos;-like [Ornithorhynchus anatinus]
Unigene17288_TW1b	1610	1257	39.3289	gi|327290789|ref|XP_003230104.1|	657.1	0	PREDICTED: cytochrome b-c1 complex subunit 2, mitochondrial-like [Anolis carolinensis]
CL3255.Contig2_TW1b	1039	811	39.3195	gi|148224158|ref|NP_001084140.1|	54.7	9e-06	guanine nucleotide-binding protein G(I)/G(S)/G(T) subunit beta-1 [Xenopus laevis] >gi|54261466|gb|AAH84263.1| XGbeta1 protein [Xenopus laevis]
Unigene15904_TW1b	1881	1468	39.3134	gi|326930260|ref|XP_003211266.1|	440.7	1e-121	PREDICTED: protein FAM102A-like [Meleagris gallopavo]
Unigene22408_TW1b	3060	2388	39.3111	gi|327285214|ref|XP_003227329.1|	1104.7	0	PREDICTED: mothers against decapentaplegic homolog 4-like [Anolis carolinensis]
Unigene22361_TW1b	503	392	39.2573	gi|327260924|ref|XP_003215282.1|	231.1	1e-59	PREDICTED: aftiphilin-like [Anolis carolinensis]
Unigene24384_TW1b	2560	1995	39.256	gi|224052454|ref|XP_002194173.1|	1425.6	0	PREDICTED: golgi-specific brefeldin A-resistance guanine nucleotide exchange factor 1 [Taeniopygia guttata]
Unigene5206_TW1b	453	353	39.2536	gi|62738001|pdb|1SZV|A	97.4	2e-19	Chain A, Structure Of The Adaptor Protein P14 Reveals A Profilin- Like Fold With Novel Function
Unigene16251_TW1b	691	538	39.22	--	--	--	--
Unigene19926_TW1b	212	165	39.2059	--	--	--	--
Unigene20425_TW1b	302	235	39.198	--	--	--	--
Unigene21859_TW1b	1928	1499	39.1649	gi|327276387|ref|XP_003222951.1|	302	7e-80	PREDICTED: heterogeneous nuclear ribonucleoprotein U-like protein 1-like [Anolis carolinensis]
Unigene5230_TW1b	934	726	39.1555	gi|327281990|ref|XP_003225728.1|	431	4e-119	PREDICTED: vesicle-associated membrane protein-associated protein A-like [Anolis carolinensis]
Unigene23651_TW1b	2239	1739	39.1245	--	--	--	--
Unigene24224_TW1b	1329	1031	39.0784	gi|327262006|ref|XP_003215817.1|	685.6	0	PREDICTED: transmembrane protein 181-like [Anolis carolinensis]
Unigene20212_TW1b	379	294	39.0761	gi|471399507|ref|XP_004382772.1|	64.7	1e-09	PREDICTED: uncharacterized protein LOC101340477 [Trichechus manatus latirostris]
Unigene23713_TW1b	1778	1379	39.0693	--	--	--	--
Unigene20341_TW1b	556	431	39.0486	--	--	--	--
Unigene13879_TW1b	538	417	39.0442	gi|327286584|ref|XP_003228010.1|	269.6	4e-71	PREDICTED: peptidyl-prolyl cis-trans isomerase FKBP2-like [Anolis carolinensis]
Unigene24540_TW1b	320	248	39.0395	--	--	--	--
Unigene15502_TW1b	448	347	39.017	--	--	--	--
Unigene11224_TW1b	1684	1304	39.0066	gi|327266028|ref|XP_003217809.1|	670.2	0	PREDICTED: LOW QUALITY PROTEIN: cytochrome b-c1 complex subunit 1, mitochondrial-like [Anolis carolinensis]
Unigene17081_TW1b	482	373	38.982	gi|5032161|ref|NP_005639.1|	231.5	1e-59	transcription elongation factor B polypeptide 1 isoform a [Homo sapiens] >gi|12018254|ref|NP_072115.1| transcription elongation factor B polypeptide 1 [Rattus norvegicus] >gi|21312712|ref|NP_080732.1| transcription elongation factor B polypeptide 1 [Mus musculus] >gi|56119006|ref|NP_001007889.1| transcription elongation factor B polypeptide 1 [Gallus gallus] >gi|62858367|ref|NP_001016420.1| trans…
Unigene8329_TW1b	1017	787	38.9813	gi|432108553|gb|ELK33263.1|	486.1	1e-135	Proteasome subunit alpha type-6 [Myotis davidii]
CL2719.Contig2_TW1b	672	520	38.9796	gi|327285037|ref|XP_003227241.1|	62.4	2e-08	PREDICTED: hypothetical protein LOC100567164 isoform 1 [Anolis carolinensis]
Unigene24996_TW1b	705	545	38.9413	gi|363736560|ref|XP_422375.3|	131	5e-29	PREDICTED: uncharacterized protein LOC424538 [Gallus gallus]
Unigene24810_TW1b	620	479	38.9177	--	--	--	--
Unigene23179_TW1b	2620	2024	38.9146	gi|465973171|gb|EMP33301.1|	676.8	0	Calcium-binding protein 39 [Chelonia mydas]
Unigene24494_TW1b	359	277	38.8676	--	--	--	--
Unigene23282_TW1b	271	209	38.849	--	--	--	--
Unigene21630_TW1b	462	356	38.816	gi|395533663|ref|XP_003768874.1|	141.7	9e-33	PREDICTED: UPF0539 protein C7orf59 homolog [Sarcophilus harrisii]
Unigene4674_TW1b	209	161	38.8045	--	--	--	--
CL942.Contig1_TW1b	727	560	38.8022	--	--	--	--
Unigene25094_TW1b	813	625	38.7251	--	--	--	--
Unigene23711_TW1b	1213	932	38.7042	--	--	--	--
Unigene24468_TW1b	750	576	38.6869	--	--	--	--
Unigene24109_TW1b	1995	1531	38.6576	gi|327280093|ref|XP_003224788.1|	127.5	2e-27	PREDICTED: hypothetical protein LOC100563422 [Anolis carolinensis]
Unigene19494_TW1b	1490	1143	38.6423	gi|21553105|ref|NP_660126.1|	238	9e-61	allograft inflammatory factor 1-like [Mus musculus] >gi|157819519|ref|NP_001102048.1| allograft inflammatory factor 1-like [Rattus norvegicus] >gi|81906255|sp|Q9EQX4.1|AIF1L_MOUSE RecName: Full=Allograft inflammatory factor 1-like; AltName: Full=Ionized calcium-binding adapter molecule 2 >gi|12082067|dbj|BAB20749.1| ionized calcium binding adapter molecule 2 (Iba2) [Mus musculus] >gi|19354046|gb|…
Unigene24535_TW1b	893	685	38.6404	--	--	--	--
Unigene19214_TW1b	3125	2397	38.6386	gi|327274355|ref|XP_003221943.1|	1442.2	0	PREDICTED: villin-1-like [Anolis carolinensis]
Unigene16898_TW1b	480	368	38.6197	--	--	--	--
Unigene21909_TW1b	450	345	38.6197	--	--	--	--
Unigene16184_TW1b	2986	2289	38.6152	gi|327272247|ref|XP_003220897.1|	848.2	0	PREDICTED: sugar phosphate exchanger 3-like [Anolis carolinensis]
Unigene5164_TW1b	2240	1717	38.6123	gi|327272560|ref|XP_003221052.1|	500.7	1e-139	PREDICTED: WW domain-binding protein 2-like [Anolis carolinensis]
CL1619.Contig3_TW1b	1313	1005	38.5571	gi|327278635|ref|XP_003224066.1|	435.6	2e-120	PREDICTED: solute carrier family 45 member 3-like [Anolis carolinensis]
Unigene16448_TW1b	1943	1487	38.5515	gi|27694459|gb|AAH37194.1|	244.2	1e-62	Ogt protein [Mus musculus]
Unigene23583_TW1b	361	276	38.5128	gi|167538689|ref|XP_001751006.1|	54.7	1e-06	hypothetical protein [Monosiga brevicollis MX1] >gi|163770485|gb|EDQ84176.1| predicted protein [Monosiga brevicollis MX1]
Unigene5158_TW1b	722	552	38.5128	gi|301618210|ref|XP_002938520.1|	164.5	4e-39	PREDICTED: bolA-like protein 1 [Xenopus (Silurana) tropicalis]
Unigene17109_TW1b	433	331	38.5073	--	--	--	--
Unigene16978_TW1b	2958	2261	38.5039	gi|327260854|ref|XP_003215248.1|	702.2	0	PREDICTED: translocating chain-associated membrane protein 2-like [Anolis carolinensis]
Unigene5446_TW1b	933	713	38.4956	--	--	--	--
Unigene5167_TW1b	2218	1694	38.4729	gi|50753561|ref|XP_414041.1|	697.2	0	PREDICTED: V-type proton ATPase subunit d 1 [Gallus gallus] >gi|326927073|ref|XP_003209719.1| PREDICTED: v-type proton ATPase subunit d 1-like [Meleagris gallopavo]
Unigene25085_TW1b	371	283	38.4251	--	--	--	--
CL2565.Contig1_TW1b	1256	958	38.4219	gi|449501239|ref|XP_004176672.1|	386.7	1e-105	PREDICTED: ADP-ribosyl cyclase 1 [Taeniopygia guttata]
CL1987.Contig2_TW1b	994	757	38.363	gi|118102009|ref|XP_001234052.1|	250.8	8e-65	PREDICTED: 40S ribosomal protein S25 [Gallus gallus] >gi|326933369|ref|XP_003212778.1| PREDICTED: 40S ribosomal protein S25-like [Meleagris gallopavo]
Unigene11688_TW1b	348	265	38.3592	gi|395845285|ref|XP_003795372.1|	143.7	2e-33	PREDICTED: cyclin-dependent kinases regulatory subunit 1 [Otolemur garnettii]
Unigene22229_TW1b	1921	1462	38.3374	gi|327273395|ref|XP_003221466.1|	410.6	1e-112	PREDICTED: ADP-ribosylation factor GTPase-activating protein 3-like [Anolis carolinensis]
Unigene24226_TW1b	446	339	38.2884	--	--	--	--
Unigene20723_TW1b	750	570	38.2839	--	--	--	--
Unigene5190_TW1b	604	459	38.2806	gi|449272632|gb|EMC82461.1|	276.6	5e-73	Protein FAM168B, partial [Columba livia]
Unigene23705_TW1b	1732	1316	38.2746	--	--	--	--
CL87.Contig1_TW1b	1036	787	38.2664	--	--	--	--
Unigene16932_TW1b	1011	768	38.266	gi|327264041|ref|XP_003216825.1|	293.1	1e-77	PREDICTED: transmembrane protein 205-like [Anolis carolinensis]
Unigene20999_TW1b	481	365	38.2253	--	--	--	--
Unigene288_TW1b	738	560	38.2239	--	--	--	--
Unigene16610_TW1b	1534	1164	38.2235	--	--	--	--
Unigene5431_TW1b	414	314	38.2061	gi|335282345|ref|XP_003354038.1|	173.3	3e-42	PREDICTED: mitochondrial import inner membrane translocase subunit Tim13-like [Sus scrofa]
Unigene22628_TW1b	789	598	38.1792	--	--	--	--
Unigene5193_TW1b	816	618	38.1506	--	--	--	--
Unigene16881_TW1b	624	472	38.1031	--	--	--	--
Unigene21446_TW1b	2863	2165	38.0925	gi|395831895|ref|XP_003789018.1|	1171.8	0	PREDICTED: ATP-binding cassette sub-family F member 1 isoform 1 [Otolemur garnettii]
Unigene15519_TW1b	213	161	38.0758	gi|345793145|ref|XP_853266.2|	52.8	6e-06	PREDICTED: LOW QUALITY PROTEIN: zinc finger homeobox protein 4 [Canis lupus familiaris]
Unigene24715_TW1b	869	656	38.0265	--	--	--	--
Unigene19202_TW1b	2203	1663	38.026	gi|440898578|gb|ELR50043.1|	444.1	1e-122	Importin subunit alpha-4, partial [Bos grunniens mutus]
Unigene24095_TW1b	3161	2385	38.0073	gi|327278743|ref|XP_003224120.1|	1774.2	0	PREDICTED: cytoplasmic dynein 1 heavy chain 1-like [Anolis carolinensis]
CL2519.Contig2_TW1b	4829	3643	38.0019	gi|327259837|ref|XP_003214742.1|	596.7	4e-168	PREDICTED: reticulocalbin-1-like [Anolis carolinensis]
Unigene25026_TW1b	2307	1736	37.9057	gi|327271674|ref|XP_003220612.1|	1271.9	0	PREDICTED: plakophilin-1-like [Anolis carolinensis]
Unigene22050_TW1b	432	325	37.8968	gi|432098801|gb|ELK28296.1|	217.2	1e-55	Casein kinase I isoform alpha [Myotis davidii]
Unigene17131_TW1b	1199	902	37.8957	gi|390463269|ref|XP_002806877.2|	408.7	3e-112	PREDICTED: LOW QUALITY PROTEIN: RING finger and transmembrane domain-containing protein 1, partial [Callithrix jacchus]
CL2121.Contig1_TW1b	892	671	37.8931	--	--	--	--
Unigene23003_TW1b	716	538	37.8505	--	--	--	--
Unigene19193_TW1b	4343	3261	37.8237	gi|327270995|ref|XP_003220273.1|	381.3	2e-103	PREDICTED: sortilin-like [Anolis carolinensis]
Unigene20039_TW1b	489	367	37.8059	--	--	--	--
Unigene21677_TW1b	2359	1770	37.7962	gi|326929793|ref|XP_003211040.1|	1375.2	0	PREDICTED: tuftelin-interacting protein 11-like [Meleagris gallopavo]
CL2007.Contig1_TW1b	1323	992	37.7707	--	--	--	--
Unigene22052_TW1b	387	290	37.7476	--	--	--	--
Unigene23023_TW1b	801	600	37.733	gi|327263457|ref|XP_003216536.1|	144.4	5e-33	PREDICTED: probable global transcription activator SNF2L2-like [Anolis carolinensis]
Unigene12891_TW1b	785	588	37.7321	gi|465960465|gb|EMP28882.1|	340.1	6e-92	Heat shock protein beta-1 [Chelonia mydas]
Unigene5218_TW1b	1766	1321	37.6804	gi|118098085|ref|XP_414938.2|	259.6	3e-67	PREDICTED: calcium-regulated heat stable protein 1 [Gallus gallus]
Unigene16833_TW1b	1517	1134	37.6557	--	--	--	--
Unigene24617_TW1b	2086	1559	37.6474	gi|449478174|ref|XP_004174393.1|	765	0	PREDICTED: protein GPR107 [Taeniopygia guttata]
Unigene22626_TW1b	851	636	37.647	--	--	--	--
Unigene16498_TW1b	2615	1954	37.6405	gi|327269436|ref|XP_003219500.1|	784.6	0	PREDICTED: antizyme inhibitor 1-like isoform 1 [Anolis carolinensis]
Unigene24445_TW1b	778	581	37.6183	gi|465990689|gb|EMP38440.1|	185.3	2e-45	Putative polypeptide N-acetylgalactosaminyltransferase 8 [Chelonia mydas]
Unigene17188_TW1b	225	168	37.6123	--	--	--	--
Unigene21844_TW1b	512	382	37.5834	--	--	--	--
Unigene25061_TW1b	2260	1686	37.5796	gi|465951210|gb|EMP24229.1|	564.3	1e-158	Perilipin-3 [Chelonia mydas]
CL3124.Contig3_TW1b	708	528	37.5667	--	--	--	--
CL1639.Contig1_TW1b	519	387	37.5618	gi|62859727|ref|NP_001017279.1|	217.6	1e-55	TAF10 RNA polymerase II, TATA box binding protein (TBP)-associated factor, 30kDa [Xenopus (Silurana) tropicalis]
Unigene16189_TW1b	1151	858	37.5504	gi|327286763|ref|XP_003228099.1|	299.3	2e-79	PREDICTED: calmodulin-like [Anolis carolinensis]
Unigene22719_TW1b	826	615	37.5058	--	--	--	--
Unigene30_TW1b	1271	946	37.4928	gi|327272153|ref|XP_003220850.1|	404.1	8e-111	PREDICTED: v-type proton ATPase subunit E 1-like isoform 1 [Anolis carolinensis]
CL1987.Contig1_TW1b	895	666	37.4847	gi|118102009|ref|XP_001234052.1|	250.8	6e-65	PREDICTED: 40S ribosomal protein S25 [Gallus gallus] >gi|326933369|ref|XP_003212778.1| PREDICTED: 40S ribosomal protein S25-like [Meleagris gallopavo]
Unigene23410_TW1b	1016	756	37.4827	--	--	--	--
CL385.Contig5_TW1b	546	406	37.4573	gi|395514053|ref|XP_003761235.1|	113.6	4e-24	PREDICTED: F-box/WD repeat-containing protein 8 [Sarcophilus harrisii]
Unigene5808_TW1b	2215	1647	37.4561	gi|465958573|gb|EMP27950.1|	663.7	0	LAG1 longevity assurance like protein 2 [Chelonia mydas]
CL237.Contig1_TW1b	300	223	37.4444	--	--	--	--
Unigene15127_TW1b	949	705	37.4219	--	--	--	--
Unigene19183_TW1b	2376	1765	37.4198	gi|327262932|ref|XP_003216277.1|	940.3	0	PREDICTED: succinyl-CoA:3-ketoacid-coenzyme A transferase 1, mitochondrial-like [Anolis carolinensis]
Unigene18045_TW1b	1939	1440	37.41	gi|465964926|gb|EMP30535.1|	220.7	2e-55	UPF0414 transmembrane protein C20orf30 like protein [Chelonia mydas]
Unigene25076_TW1b	438	325	37.3777	gi|395836844|ref|XP_003791357.1|	117.1	2e-25	PREDICTED: COX assembly mitochondrial protein 2 homolog [Otolemur garnettii]
Unigene5354_TW1b	213	158	37.3663	--	--	--	--
Unigene15030_TW1b	1486	1102	37.3565	gi|327277364|ref|XP_003223435.1|	832.4	0	PREDICTED: H/ACA ribonucleoprotein complex subunit 4-like [Anolis carolinensis]
Unigene21310_TW1b	777	576	37.3426	gi|402912680|ref|XP_003918877.1|	178.7	2e-43	PREDICTED: putative zinc finger protein 724-like [Papio anubis]
Unigene16834_TW1b	278	206	37.3272	gi|327262414|ref|XP_003216019.1|	148.7	8e-35	PREDICTED: digestive organ expansion factor homolog isoform 2 [Anolis carolinensis]
Unigene21631_TW1b	355	263	37.319	gi|224071749|ref|XP_002197903.1|	152.5	5e-36	PREDICTED: tuftelin-interacting protein 11 [Taeniopygia guttata]
Unigene16993_TW1b	1557	1152	37.2706	gi|327270763|ref|XP_003220158.1|	657.9	0	PREDICTED: endophilin-B1-like isoform 1 [Anolis carolinensis]
Unigene20810_TW1b	1183	875	37.2586	gi|118098597|ref|XP_415191.2|	614	4e-174	PREDICTED: BTB/POZ domain-containing adapter for CUL3-mediated RhoA degradation protein 3 [Gallus gallus]
Unigene422_TW1b	910	673	37.2543	--	--	--	--
Unigene17381_TW1b	253	187	37.2326	--	--	--	--
Unigene22555_TW1b	1219	901	37.2326	--	--	--	--
Unigene25145_TW1b	260	192	37.199	--	--	--	--
Unigene12495_TW1b	344	254	37.1944	--	--	--	--
Unigene5491_TW1b	814	601	37.1923	gi|327271291|ref|XP_003220421.1|	317.4	5e-85	PREDICTED: protein BTG2-like [Anolis carolinensis]
Unigene23658_TW1b	2403	1774	37.188	gi|327260346|ref|XP_003214995.1|	746.1	0	PREDICTED: angio-associated migratory cell protein-like [Anolis carolinensis]
Unigene25104_TW1b	317	234	37.1843	gi|327290256|ref|XP_003229839.1|	63.5	3e-09	PREDICTED: LOW QUALITY PROTEIN: splicing factor 1-like [Anolis carolinensis]
Unigene19516_TW1b	675	498	37.1645	gi|344274907|ref|XP_003409256.1|	394.4	2e-108	PREDICTED: phosphoglycerate mutase 1-like [Loxodonta africana]
Unigene20416_TW1b	899	663	37.1498	--	--	--	--
Unigene20527_TW1b	1889	1393	37.1469	gi|4103926|gb|AAD13397.1|	217.2	2e-54	extracellular matrix protein [Mus musculus]
Unigene16908_TW1b	2292	1690	37.1428	gi|327280190|ref|XP_003224836.1|	746.5	0	PREDICTED: kunitz-type protease inhibitor 1-like [Anolis carolinensis]
Unigene21657_TW1b	746	550	37.1387	--	--	--	--
Unigene24314_TW1b	2057	1516	37.1251	gi|311893324|ref|NP_001185788.1|	862.1	0	C-terminal-binding protein 1 isoform 1 [Mus musculus] >gi|3452507|emb|CAA09219.1| CtBP1 protein [Mus musculus]
Unigene22973_TW1b	956	704	37.0952	--	--	--	--
Unigene24174_TW1b	921	678	37.0828	--	--	--	--
Unigene20351_TW1b	883	650	37.0813	--	--	--	--
Unigene21787_TW1b	826	608	37.0789	gi|183396273|gb|ACC62007.1|	55.5	3e-06	hydroxyproline-rich glycoprotein [Cryptosporidium hominis]
Unigene25119_TW1b	628	462	37.0583	--	--	--	--
Unigene21447_TW1b	1358	998	37.0198	gi|118098171|ref|XP_414964.2|	678.7	0	PREDICTED: CREB-binding protein [Gallus gallus]
Unigene16888_TW1b	1097	806	37.011	gi|118103670|ref|XP_001233302.1|	399.4	1e-109	PREDICTED: gamma-secretase subunit APH-1A [Gallus gallus]
Unigene21318_TW1b	2465	1811	37.0087	gi|449488866|ref|XP_002194096.2|	1337	0	PREDICTED: WD and tetratricopeptide repeats protein 1 [Taeniopygia guttata]
Unigene16882_TW1b	492	361	36.9611	gi|350537145|ref|NP_001232514.1|	96.7	4e-19	putative natural killer cell-specific antigen KLIP1 [Taeniopygia guttata] >gi|197128509|gb|ACH45007.1| putative natural killer cell-specific antigen KLIP1 [Taeniopygia guttata]
Unigene429_TW1b	1550	1136	36.919	--	--	--	--
Unigene16935_TW1b	1241	909	36.8973	gi|395857097|ref|XP_003800948.1|	162.9	3e-38	PREDICTED: lipopolysaccharide-induced tumor necrosis factor-alpha factor homolog [Otolemur garnettii]
Unigene22751_TW1b	1450	1061	36.8596	--	--	--	--
Unigene17414_TW1b	1800	1317	36.8567	gi|449270744|gb|EMC81400.1|	565.1	4e-159	G1/S-specific cyclin-D1 [Columba livia]
Unigene15153_TW1b	1524	1115	36.8547	gi|449282373|gb|EMC89217.1|	801.2	0	Eukaryotic translation initiation factor 2 subunit 3, partial [Columba livia]
Unigene16806_TW1b	1043	763	36.8505	gi|444727283|gb|ELW67784.1|	338.6	3e-91	BAI1-associated protein 3 [Tupaia chinensis]
CL859.Contig5_TW1b	2911	2129	36.8414	gi|301612402|ref|XP_002935710.1|	104.8	4e-128	PREDICTED: transposon Ty3-I Gag-Pol polyprotein-like, partial [Xenopus (Silurana) tropicalis]
Unigene23678_TW1b	1104	807	36.822	--	--	--	--
Unigene25143_TW1b	401	293	36.8066	gi|327271530|ref|XP_003220540.1|	183.7	2e-45	PREDICTED: dynein light chain roadblock-type 1-like [Anolis carolinensis]
Unigene25053_TW1b	397	290	36.7968	--	--	--	--
Unigene11061_TW1b	241	176	36.7873	--	--	--	--
Unigene21635_TW1b	634	463	36.787	gi|327261255|ref|XP_003215446.1|	272.7	8e-72	PREDICTED: transcription factor E2F6-like [Anolis carolinensis]
Unigene6254_TW1b	619	452	36.7833	gi|465967333|gb|EMP31337.1|	73.6	7e-12	Hepatoma-derived growth factor [Chelonia mydas]
Unigene25113_TW1b	325	237	36.734	--	--	--	--
Unigene5150_TW1b	2131	1553	36.7105	gi|327260364|ref|XP_003215004.1|	560.1	1e-157	PREDICTED: thioredoxin-related transmembrane protein 2-like isoform 1 [Anolis carolinensis]
Unigene5464_TW1b	515	375	36.6798	gi|426237893|ref|XP_004012892.1|	163.3	4e-39	PREDICTED: protein phosphatase 1 regulatory subunit 1B [Ovis aries]
Unigene21878_TW1b	2624	1910	36.6667	gi|37589144|gb|AAH58807.1|	1142.9	0	Syncrip protein, partial [Mus musculus]
Unigene15873_TW1b	701	510	36.6484	--	--	--	--
CL2700.Contig2_TW1b	1826	1328	36.6353	gi|449268150|gb|EMC79020.1|	117.5	2e-24	Regulator of G-protein signaling 2, partial [Columba livia]
Unigene24118_TW1b	461	335	36.6055	--	--	--	--
Unigene23879_TW1b	4143	3009	36.5856	--	--	--	--
Unigene22741_TW1b	2590	1880	36.5646	gi|327289359|ref|XP_003229392.1|	523.9	1e-146	PREDICTED: NF-kappa-B inhibitor beta-like [Anolis carolinensis]
Unigene22323_TW1b	609	442	36.5601	--	--	--	--
Unigene16760_TW1b	393	285	36.5305	--	--	--	--
Unigene25024_TW1b	902	654	36.5236	gi|327282072|ref|XP_003225768.1|	544.7	2e-153	PREDICTED: etoposide-induced protein 2.4 homolog [Anolis carolinensis]
Unigene15518_TW1b	1694	1228	36.5164	gi|327274313|ref|XP_003221922.1|	1004.6	0	PREDICTED: LOW QUALITY PROTEIN: glycyl-tRNA synthetase-like [Anolis carolinensis]
Unigene20897_TW1b	538	390	36.5162	--	--	--	--
Unigene22731_TW1b	1576	1142	36.5017	gi|327282990|ref|XP_003226225.1|	623.6	9e-177	PREDICTED: centromere/kinetochore protein zw10 homolog [Anolis carolinensis]
Unigene5318_TW1b	257	186	36.4571	--	--	--	--
Unigene15402_TW1b	1252	906	36.4524	gi|449266747|gb|EMC77763.1|	262.3	3e-68	Phytanoyl-CoA dioxygenase domain-containing protein 1 [Columba livia]
Unigene7899_TW1b	832	602	36.4482	gi|327285782|ref|XP_003227611.1|	412.5	1e-113	PREDICTED: adenylyl cyclase-associated protein 1-like [Anolis carolinensis]
Unigene6120_TW1b	560	405	36.4309	gi|327266782|ref|XP_003218183.1|	224.9	1e-57	PREDICTED: 60S ribosomal protein L22-like 1-like [Anolis carolinensis]
Unigene23224_TW1b	2352	1700	36.4095	gi|327259949|ref|XP_003214798.1|	95.1	1e-17	PREDICTED: immunoglobulin superfamily member 22-like [Anolis carolinensis]
Unigene11555_TW1b	1918	1386	36.4013	gi|327268421|ref|XP_003218996.1|	978.4	0	PREDICTED: cystathionine beta-synthase-like [Anolis carolinensis]
Unigene22168_TW1b	692	500	36.3971	gi|470654001|ref|XP_004329759.1|	222.2	1e-56	PREDICTED: guanine nucleotide-binding protein G(s) subunit alpha isoforms XLas-like [Tursiops truncatus]
Unigene5169_TW1b	1115	805	36.3684	gi|466002717|gb|EMP41870.1|	246.9	1e-63	NHP2-like protein 1 [Chelonia mydas]
Unigene23592_TW1b	1852	1336	36.3386	gi|327269126|ref|XP_003219346.1|	117.5	2e-24	PREDICTED: matrilysin-like [Anolis carolinensis]
Unigene17359_TW1b	778	561	36.3234	--	--	--	--
Unigene22520_TW1b	1622	1169	36.305	gi|327266780|ref|XP_003218182.1|	313.2	2e-83	PREDICTED: eukaryotic translation initiation factor 5A-2-like [Anolis carolinensis]
Unigene15496_TW1b	1983	1429	36.3005	gi|465956632|gb|EMP27040.1|	322	7e-86	Histone H1.0 [Chelonia mydas]
Unigene22359_TW1b	1850	1333	36.2962	gi|403254125|ref|XP_003919829.1|	141.7	1e-31	PREDICTED: mitochondrial import inner membrane translocase subunit Tim9 B [Saimiri boliviensis boliviensis]
Unigene5226_TW1b	1524	1098	36.2928	--	--	--	--
Unigene20720_TW1b	626	451	36.2915	gi|449283289|gb|EMC89966.1|	297.7	2e-79	Coiled-coil domain-containing protein 134, partial [Columba livia]
Unigene22890_TW1b	1248	899	36.2867	gi|340381015|ref|XP_003389017.1|	34.7	5e-14	PREDICTED: hypothetical protein LOC100636503 [Amphimedon queenslandica]
Unigene22031_TW1b	2192	1579	36.2864	gi|50746643|ref|XP_420590.1|	569.7	2e-160	PREDICTED: cyclin-I [Gallus gallus]
Unigene23000_TW1b	2037	1466	36.2532	gi|327284830|ref|XP_003227138.1|	950.3	0	PREDICTED: apoptosis-inducing factor 1, mitochondrial-like [Anolis carolinensis]
Unigene25054_TW1b	1245	896	36.2528	gi|327280318|ref|XP_003224899.1|	766.1	0	PREDICTED: tryptophanyl-tRNA synthetase, cytoplasmic-like [Anolis carolinensis]
Unigene23571_TW1b	727	523	36.2385	--	--	--	--
Unigene5358_TW1b	228	164	36.2336	gi|363734223|ref|XP_421338.3|	133.3	3e-30	PREDICTED: ATP-dependent RNA helicase DDX24 [Gallus gallus]
Unigene24183_TW1b	431	310	36.2316	--	--	--	--
Unigene25111_TW1b	787	566	36.228	gi|327265603|ref|XP_003217597.1|	148.3	3e-34	PREDICTED: probable protein BRICK1-like [Anolis carolinensis]
Unigene22747_TW1b	897	645	36.2218	gi|465997387|gb|EMP40289.1|	331.6	3e-89	Ran-specific GTPase-activating protein [Chelonia mydas]
Unigene17316_TW1b	1319	948	36.2048	gi|327283149|ref|XP_003226304.1|	772.7	0	PREDICTED: kelch repeat and BTB domain-containing protein 10-like [Anolis carolinensis]
Unigene23886_TW1b	1031	741	36.2045	--	--	--	--
Unigene20127_TW1b	654	470	36.2012	gi|62857335|ref|NP_001016051.1|	254.2	3e-66	receptor accessory protein 6 [Xenopus (Silurana) tropicalis] >gi|89269886|emb|CAJ83476.1| novel protein TB2/DP1, HVA22 family protein (ortholog of human chromosome 5 open reading frame 18, c5orf18) [Xenopus (Silurana) tropicalis]
CL1919.Contig3_TW1b	1314	944	36.1892	gi|327281299|ref|XP_003225386.1|	343.6	1e-92	PREDICTED: uncharacterized oxidoreductase C663.09c-like [Anolis carolinensis]
CL756.Contig2_TW1b	1522	1092	36.1419	gi|327276833|ref|XP_003223172.1|	556.6	1e-156	PREDICTED: voltage-dependent anion-selective channel protein 2-like [Anolis carolinensis]
Unigene23662_TW1b	732	525	36.1286	--	--	--	--
CL543.Contig2_TW1b	1135	814	36.127	gi|17367183|sp|Q9W7L0.3|ENOA_PYTRG	619.8	8e-176	RecName: Full=Alpha-enolase; AltName: Full=2-phospho-D-glycerate hydro-lyase; AltName: Full=Phosphopyruvate hydratase >gi|5305427|gb|AAD41646.1|AF072589_1 alpha enolase [Python regius]
Unigene20908_TW1b	1011	725	36.1235	gi|327282302|ref|XP_003225882.1|	209.9	1e-52	PREDICTED: cystathionine gamma-lyase-like [Anolis carolinensis]
Unigene13210_TW1b	473	339	36.1028	gi|338728753|ref|XP_001495273.3|	128.3	1e-28	PREDICTED: 39S ribosomal protein L52, mitochondrial-like isoform 1 [Equus caballus]
Unigene21119_TW1b	787	564	36.1	--	--	--	--
Unigene23970_TW1b	328	235	36.0908	--	--	--	--
Unigene11919_TW1b	246	176	36.0396	--	--	--	--
Unigene20576_TW1b	653	467	36.0252	gi|327278699|ref|XP_003224098.1|	227.3	4e-58	PREDICTED: leucine-rich PPR motif-containing protein, mitochondrial-like [Anolis carolinensis]
Unigene5453_TW1b	964	689	36.0035	gi|4506413|ref|NP_002875.1|	369.4	1e-100	ras-related protein Rap-1A [Homo sapiens] >gi|21704066|ref|NP_663516.1| ras-related protein Rap-1A precursor [Mus musculus] >gi|27806115|ref|NP_776873.1| ras-related protein Rap-1A precursor [Bos taurus] >gi|54114993|ref|NP_001005765.1| ras-related protein Rap-1A precursor [Rattus norvegicus] >gi|58331202|ref|NP_001010935.1| ras-related protein Rap-1A [Homo sapiens] >gi|387763528|ref|NP_001248567…
Unigene19843_TW1b	1888	1348	35.9659	gi|327279843|ref|XP_003224665.1|	976.9	0	PREDICTED: t-complex protein 1 subunit beta-like [Anolis carolinensis]
Unigene22606_TW1b	580	414	35.9563	--	--	--	--
Unigene23325_TW1b	803	573	35.9453	--	--	--	--
Unigene17286_TW1b	492	351	35.9373	gi|327260560|ref|XP_003215102.1|	257.7	1e-67	PREDICTED: LOW QUALITY PROTEIN: formin-binding protein 4-like [Anolis carolinensis]
Unigene5199_TW1b	708	505	35.9303	gi|327278711|ref|XP_003224104.1|	150.2	8e-35	PREDICTED: cystatin-B-like [Anolis carolinensis]
Unigene11306_TW1b	505	360	35.9099	--	--	--	--
Unigene16994_TW1b	1145	816	35.8994	--	--	--	--
Unigene15655_TW1b	1579	1125	35.89	--	--	--	--
Unigene19588_TW1b	441	314	35.8669	--	--	--	--
Unigene20572_TW1b	1661	1182	35.8468	gi|327264047|ref|XP_003216828.1|	671.4	0	PREDICTED: acetolactate synthase-like protein-like [Anolis carolinensis]
Unigene12894_TW1b	291	207	35.8328	gi|465981912|gb|EMP35972.1|	71.2	1e-11	ATP synthase subunit b [Chelonia mydas]
CL992.Contig1_TW1b	1685	1198	35.8146	gi|327263687|ref|XP_003216649.1|	528.5	4e-148	PREDICTED: s-methyl-5&apos;-thioadenosine phosphorylase-like [Anolis carolinensis]
Unigene5207_TW1b	645	458	35.7691	gi|327265921|ref|XP_003217756.1|	180.3	6e-44	PREDICTED: selenoprotein K-like isoform 1 [Anolis carolinensis]
Unigene19600_TW1b	772	548	35.7574	gi|327277720|ref|XP_003223611.1|	190.3	8e-47	PREDICTED: transmembrane protein 14C-like [Anolis carolinensis]
Unigene4792_TW1b	286	203	35.7547	--	--	--	--
Unigene5192_TW1b	492	349	35.7325	gi|10442710|gb|AAG17444.1|AF297035_1	148.3	1e-34	cytochrome C oxidase copper chaperone [Ophiophagus hannah]
Unigene24412_TW1b	595	422	35.7271	--	--	--	--
Unigene15618_TW1b	777	551	35.7218	gi|229367270|gb|ACQ58615.1|	339	1e-91	DNA-directed RNA polymerase II subunit RPB7 [Anoplopoma fimbria]
Unigene23440_TW1b	1062	753	35.7169	gi|327268280|ref|XP_003218926.1|	100.5	1e-19	PREDICTED: MAP7 domain-containing protein 2-like [Anolis carolinensis]
Unigene17629_TW1b	323	229	35.7138	--	--	--	--
Unigene21433_TW1b	584	414	35.71	gi|118099484|ref|XP_415397.2|	275.4	1e-72	PREDICTED: NADH dehydrogenase [ubiquinone] 1 alpha subcomplex subunit 8 [Gallus gallus]
Unigene24326_TW1b	4321	3063	35.708	gi|449472570|ref|XP_002188957.2|	2027.7	0	PREDICTED: membrane-bound transcription factor site-1 protease [Taeniopygia guttata]
Unigene15235_TW1b	2527	1791	35.7021	gi|327263967|ref|XP_003216788.1|	1204.9	0	PREDICTED: transcription factor Sp1-like [Anolis carolinensis]
CL3464.Contig2_TW1b	2689	1905	35.6868	gi|327266520|ref|XP_003218053.1|	1087	0	PREDICTED: cyclic AMP-dependent transcription factor ATF-6 beta-like [Anolis carolinensis]
Unigene24501_TW1b	1478	1047	35.6841	gi|224079615|ref|XP_002196064.1|	597.8	4e-169	PREDICTED: cytosolic acyl coenzyme A thioester hydrolase-like isoform 1 [Taeniopygia guttata]
Unigene25150_TW1b	257	182	35.6731	--	--	--	--
Unigene15034_TW1b	811	574	35.6528	gi|149052521|gb|EDM04338.1|	315.1	2e-84	ubiquitin-conjugating enzyme E2B, RAD6 homolog (S. cerevisiae), isoform CRA_a [Rattus norvegicus]
Unigene17100_TW1b	913	646	35.6422	gi|449471861|ref|XP_002187229.2|	328.6	2e-88	PREDICTED: mortality factor 4-like protein 1 [Taeniopygia guttata]
Unigene22032_TW1b	2562	1812	35.6272	gi|327282880|ref|XP_003226170.1|	811.6	0	PREDICTED: phosphatidylinositol 4-kinase type 2-beta-like [Anolis carolinensis]
Unigene17299_TW1b	953	674	35.6262	--	--	--	--
Unigene17076_TW1b	280	198	35.6213	gi|327263167|ref|XP_003216392.1|	113.6	2e-24	PREDICTED: zinc transporter 5-like [Anolis carolinensis]
Unigene25034_TW1b	816	577	35.6196	--	--	--	--
Unigene22605_TW1b	290	205	35.6089	--	--	--	--
Unigene11615_TW1b	572	404	35.5785	--	--	--	--
Unigene16926_TW1b	238	168	35.5578	--	--	--	--
Unigene19258_TW1b	795	561	35.5466	--	--	--	--
Unigene21824_TW1b	2989	2109	35.543	gi|327279037|ref|XP_003224265.1|	1899.8	0	PREDICTED: 2-oxoglutarate dehydrogenase, mitochondrial-like [Anolis carolinensis]
Unigene25088_TW1b	309	218	35.5386	--	--	--	--
Unigene7256_TW1b	217	153	35.5169	--	--	--	--
Unigene19192_TW1b	1283	904	35.4932	gi|327270995|ref|XP_003220273.1|	807.4	0	PREDICTED: sortilin-like [Anolis carolinensis]
CL1132.Contig1_TW1b	2771	1951	35.4669	gi|327278749|ref|XP_003224123.1|	30.8	9e-107	PREDICTED: retrotransposable element Tf2 155 kDa protein type 1-like [Anolis carolinensis]
Unigene20420_TW1b	1509	1062	35.4518	gi|291390940|ref|XP_002711963.1|	406	2e-111	PREDICTED: ArfGAP with FG repeats 2 [Oryctolagus cuniculus]
Unigene24260_TW1b	1385	974	35.4252	gi|327287382|ref|XP_003228408.1|	432.2	3e-119	PREDICTED: rho guanine nucleotide exchange factor 16-like [Anolis carolinensis]
Unigene580_TW1b	552	388	35.4075	gi|327284385|ref|XP_003226918.1|	330.1	3e-89	PREDICTED: vacuolar protein sorting-associated protein 29-like isoform 2 [Anolis carolinensis]
Unigene23334_TW1b	1107	778	35.4026	gi|327267903|ref|XP_003218738.1|	437.2	7e-121	PREDICTED: NEDD4 family-interacting protein 2-like isoform 1 [Anolis carolinensis]
Unigene15686_TW1b	1312	922	35.3997	gi|126326327|ref|XP_001368232.1|	790.8	0	PREDICTED: Obg-like ATPase 1 [Monodelphis domestica]
Unigene25108_TW1b	538	378	35.3926	gi|327264776|ref|XP_003217187.1|	179.9	5e-44	PREDICTED: NADH dehydrogenase [ubiquinone] 1 beta subcomplex subunit 7-like [Anolis carolinensis]
Unigene22107_TW1b	1032	725	35.3884	gi|326914979|ref|XP_003203800.1|	587.8	3e-166	PREDICTED: 1-phosphatidylinositol-4,5-bisphosphate phosphodiesterase beta-4-like [Meleagris gallopavo]
Unigene20537_TW1b	504	354	35.3814	gi|355703212|gb|EHH29703.1|	115.9	7e-25	Protein ETR101 [Macaca mulatta]
Unigene5897_TW1b	920	646	35.371	gi|119627579|gb|EAX07174.1|	58.5	5e-07	hCG1793893 [Homo sapiens]
Unigene25059_TW1b	554	389	35.3706	--	--	--	--
Unigene23113_TW1b	721	506	35.3523	--	--	--	--
Unigene16998_TW1b	1656	1162	35.3467	gi|327289788|ref|XP_003229606.1|	608.2	4e-172	PREDICTED: clusterin-like, partial [Anolis carolinensis]
Unigene21294_TW1b	1246	873	35.2939	--	--	--	--
Unigene15136_TW1b	1369	959	35.2873	gi|327270753|ref|XP_003220153.1|	913.3	0	PREDICTED: leucine-rich repeat-containing protein 8D-like [Anolis carolinensis]
Unigene24755_TW1b	227	159	35.2837	--	--	--	--
Unigene5422_TW1b	1617	1130	35.2023	gi|327275467|ref|XP_003222495.1|	867.8	0	PREDICTED: 26S proteasome non-ATPase regulatory subunit 3-like [Anolis carolinensis]
CL1824.Contig1_TW1b	355	248	35.1906	--	--	--	--
Unigene23419_TW1b	554	387	35.1888	gi|363741890|ref|XP_003642562.1|	322	9e-87	PREDICTED: PR domain zinc finger protein 2 [Gallus gallus]
Unigene17052_TW1b	252	176	35.1816	--	--	--	--
Unigene17433_TW1b	610	426	35.1789	--	--	--	--
CL2126.Contig1_TW1b	1362	951	35.1727	--	--	--	--
Unigene21239_TW1b	891	622	35.1654	gi|62857641|ref|NP_001016785.1|	239.2	2e-61	mitochondrial ribosomal protein L11 [Xenopus (Silurana) tropicalis] >gi|89273898|emb|CAJ83490.1| mitochondrial ribosomal protein L11 [Xenopus (Silurana) tropicalis] >gi|134023847|gb|AAI35339.1| mitochondrial ribosomal protein L11 [Xenopus (Silurana) tropicalis]
Unigene24282_TW1b	626	437	35.1649	--	--	--	--
Unigene23241_TW1b	2323	1621	35.1509	gi|327260974|ref|XP_003215307.1|	58.5	1e-06	PREDICTED: matrin-3-like [Anolis carolinensis]
Unigene20571_TW1b	985	687	35.1337	gi|432951240|ref|XP_004084765.1|	431	4e-119	PREDICTED: eukaryotic initiation factor 4A-III-like [Oryzias latipes]
Unigene20757_TW1b	1140	795	35.1289	gi|341883322|gb|EGT39257.1|	55.1	8e-06	hypothetical protein CAEBREN_29576 [Caenorhabditis brenneri]
Unigene21276_TW1b	783	546	35.1264	--	--	--	--
Unigene5447_TW1b	1882	1312	35.117	gi|291383396|ref|XP_002708287.1|	419.9	2e-115	PREDICTED: SH3P2-like [Oryctolagus cuniculus]
Unigene17048_TW1b	2367	1649	35.0934	gi|350537871|ref|NP_001232308.1|	611.7	5e-173	Golgi to ER traffic protein 4 homolog [Taeniopygia guttata] >gi|317376176|sp|B5KFI0.1|GET4_TAEGU RecName: Full=Golgi to ER traffic protein 4 homolog
Unigene25109_TW1b	669	466	35.0883	--	--	--	--
Unigene17435_TW1b	543	378	35.0667	--	--	--	--
Unigene5403_TW1b	217	151	35.0526	gi|170595123|ref|XP_001902255.1|	58.2	1e-07	U88 [Brugia malayi]
Unigene15562_TW1b	1002	697	35.0403	--	--	--	--
Unigene153_TW1b	226	157	34.994	--	--	--	--
Unigene321_TW1b	1418	985	34.9915	gi|327265496|ref|XP_003217544.1|	69.7	4e-10	PREDICTED: hypothetical protein LOC100555396 [Anolis carolinensis]
CL445.Contig3_TW1b	798	554	34.9711	gi|47604951|ref|NP_990284.1|	322.8	1e-86	ubiquitin-40S ribosomal protein S27a [Gallus gallus] >gi|302393814|sp|P79781.3|RS27A_CHICK RecName: Full=Ubiquitin-40S ribosomal protein S27a; AltName: Full=Ubiquitin carboxyl extension protein 80; Contains: RecName: Full=Ubiquitin; Contains: RecName: Full=40S ribosomal protein S27a; Flags: Precursor >gi|1763015|gb|AAC60279.1| ubiquitin/ribosomal protein [Gallus gallus] >gi|300676798|gb|ADK26674.…
Unigene16359_TW1b	1956	1357	34.9473	gi|327263808|ref|XP_003216709.1|	865.9	0	PREDICTED: major facilitator superfamily domain-containing protein 5-like [Anolis carolinensis]
Unigene21085_TW1b	450	312	34.9257	gi|327278796|ref|XP_003224146.1|	251.9	6e-66	PREDICTED: LOW QUALITY PROTEIN: leucyl-tRNA synthetase, cytoplasmic-like [Anolis carolinensis]
Unigene24425_TW1b	375	260	34.9257	--	--	--	--
Unigene25016_TW1b	469	325	34.9071	gi|108873783|gb|EAT38008.1|	57	3e-07	AAEL010061-PA [Aedes aegypti]
Unigene11353_TW1b	1042	722	34.9038	--	--	--	--
Unigene21732_TW1b	1379	955	34.8853	--	--	--	--
Unigene19895_TW1b	289	200	34.8606	--	--	--	--
Unigene25136_TW1b	581	402	34.854	gi|350538623|ref|NP_001232341.1|	227.6	2e-58	putative mitochondrial ribosomal protein S17 variant 1 [Taeniopygia guttata] >gi|326931270|ref|XP_003211756.1| PREDICTED: 28S ribosomal protein S17, mitochondrial-like [Meleagris gallopavo] >gi|197128135|gb|ACH44633.1| putative mitochondrial ribosomal protein S17 variant 1 [Taeniopygia guttata] >gi|197128136|gb|ACH44634.1| putative mitochondrial ribosomal protein S17 variant 2 [Taeniopygia guttat…
Unigene25063_TW1b	912	631	34.8528	gi|327262119|ref|XP_003215873.1|	434.5	3e-120	PREDICTED: proteasome subunit beta type-1-like [Anolis carolinensis]
CL2327.Contig1_TW1b	1489	1030	34.8454	gi|327272513|ref|XP_003221029.1|	483.4	1e-134	PREDICTED: cyclic AMP-dependent transcription factor ATF-4-like [Anolis carolinensis]
Unigene5882_TW1b	347	240	34.8405	--	--	--	--
CL4177.Contig1_TW1b	1481	1024	34.8295	--	--	--	--
Unigene21372_TW1b	421	291	34.8188	--	--	--	--
Unigene69_TW1b	2704	1869	34.8181	gi|326914603|ref|XP_003203614.1|	1179.1	0	PREDICTED: calpain-5-like [Meleagris gallopavo]
Unigene25058_TW1b	381	263	34.7723	gi|355562574|gb|EHH19168.1|	63.5	3e-09	hypothetical protein EGK_19823, partial [Macaca mulatta]
CL2195.Contig1_TW1b	1865	1287	34.7618	gi|149641434|ref|XP_001506927.1|	500	1e-139	PREDICTED: glyoxalase domain-containing protein 4-like [Ornithorhynchus anatinus]
Unigene680_TW1b	655	452	34.7616	--	--	--	--
Unigene22088_TW1b	3776	2602	34.7119	gi|327277528|ref|XP_003223516.1|	1974.5	0	PREDICTED: la-related protein 1-like [Anolis carolinensis]
Unigene23798_TW1b	872	600	34.6607	gi|334347719|ref|XP_001366729.2|	63.2	1e-08	PREDICTED: SH3 and multiple ankyrin repeat domains protein 3-like [Monodelphis domestica]
Unigene24719_TW1b	5189	3568	34.6373	gi|327271648|ref|XP_003220599.1|	221.1	5e-55	PREDICTED: Golgin subfamily B member 1-like [Anolis carolinensis]
Unigene5224_TW1b	1069	735	34.6348	gi|334359125|pdb|3AV2|A	265.4	3e-69	Chain A, The Human Nucleosome Structure Containing The Histone Variant H3.3 >gi|334359129|pdb|3AV2|E Chain E, The Human Nucleosome Structure Containing The Histone Variant H3.3
CL99.Contig1_TW1b	642	441	34.6024	--	--	--	--
Unigene19477_TW1b	1101	756	34.5889	gi|327269621|ref|XP_003219592.1|	406	1e-111	PREDICTED: charged multivesicular body protein 4c-like [Anolis carolinensis]
Unigene5466_TW1b	689	473	34.5816	--	--	--	--
Unigene5196_TW1b	1333	915	34.5775	gi|327264365|ref|XP_003216984.1|	435.6	2e-120	PREDICTED: autophagy-related protein 101-like [Anolis carolinensis]
Unigene9417_TW1b	1061	728	34.5636	gi|327269207|ref|XP_003219386.1|	451.4	3e-125	PREDICTED: protein CWC15 homolog isoform 1 [Anolis carolinensis] >gi|327269209|ref|XP_003219387.1| PREDICTED: protein CWC15 homolog isoform 2 [Anolis carolinensis] >gi|327269211|ref|XP_003219388.1| PREDICTED: protein CWC15 homolog isoform 3 [Anolis carolinensis]
Unigene23283_TW1b	2123	1456	34.5473	--	--	--	--
Unigene19611_TW1b	818	561	34.5472	gi|327269336|ref|XP_003219450.1|	294.7	3e-78	PREDICTED: viral myc transforming protein-like [Anolis carolinensis]
Unigene19412_TW1b	1755	1202	34.5009	gi|397477930|ref|XP_003810316.1|	971.8	0	PREDICTED: misshapen-like kinase 1 [Pan paniscus]
Unigene16782_TW1b	403	276	34.499	--	--	--	--
Unigene21161_TW1b	716	490	34.4735	--	--	--	--
Unigene23349_TW1b	878	600	34.4239	--	--	--	--
Unigene21416_TW1b	2621	1791	34.4216	gi|449269917|gb|EMC80654.1|	511.5	9e-143	Zinc transporter ZIP11 [Columba livia]
Unigene5456_TW1b	205	140	34.4015	gi|449504455|ref|XP_002200584.2|	112.5	6e-24	PREDICTED: stonin-2 [Taeniopygia guttata]
Unigene23563_TW1b	864	590	34.3986	--	--	--	--
Unigene20283_TW1b	507	346	34.3772	--	--	--	--
Unigene5221_TW1b	1480	1010	34.3766	gi|327272394|ref|XP_003220970.1|	647.9	0	PREDICTED: cryptochrome-1-like isoform 1 [Anolis carolinensis]
Unigene21399_TW1b	699	477	34.3751	--	--	--	--
Unigene6632_TW1b	856	584	34.367	gi|327277370|ref|XP_003223438.1|	399.1	1e-109	PREDICTED: PCTP-like protein-like [Anolis carolinensis]
Unigene20312_TW1b	1729	1179	34.3496	gi|224073931|ref|XP_002191489.1|	615.5	2e-174	PREDICTED: serine/threonine-protein kinase Nek6 [Taeniopygia guttata]
Unigene24361_TW1b	3193	2172	34.266	gi|327269350|ref|XP_003219457.1|	1762.3	0	PREDICTED: fer-1-like protein 6-like [Anolis carolinensis]
Unigene24366_TW1b	3921	2667	34.2633	--	--	--	--
CL1322.Contig1_TW1b	665	452	34.2389	gi|327290092|ref|XP_003229758.1|	81.3	4e-14	PREDICTED: neuroblast differentiation-associated protein AHNAK-like [Anolis carolinensis]
Unigene21898_TW1b	699	475	34.231	gi|395508418|ref|XP_003758509.1|	95.1	3e-18	PREDICTED: ubiquitin carboxyl-terminal hydrolase 10 [Sarcophilus harrisii]
Unigene683_TW1b	714	485	34.2173	--	--	--	--
Unigene12934_TW1b	405	275	34.2043	gi|327277356|ref|XP_003223431.1|	188.3	9e-47	PREDICTED: DNA-directed RNA polymerases I and III subunit RPAC2-like [Anolis carolinensis]
Unigene19929_TW1b	439	298	34.1944	--	--	--	--
Unigene20707_TW1b	1021	693	34.1909	gi|327272396|ref|XP_003220971.1|	570.1	6e-161	PREDICTED: cryptochrome-1-like isoform 2 [Anolis carolinensis]
Unigene19186_TW1b	588	399	34.1821	--	--	--	--
Unigene460_TW1b	1511	1025	34.1714	gi|327286002|ref|XP_003227720.1|	161.8	9e-38	PREDICTED: cytochrome c oxidase subunit 6B1-like [Anolis carolinensis]
Unigene25031_TW1b	1054	714	34.124	--	--	--	--
Unigene23897_TW1b	1495	1011	34.0653	gi|327281337|ref|XP_003225405.1|	860.1	0	PREDICTED: protein FAM65A-like [Anolis carolinensis]
Unigene21487_TW1b	386	261	34.0609	--	--	--	--
Unigene19927_TW1b	602	407	34.0566	--	--	--	--
Unigene23675_TW1b	3103	2097	34.0423	gi|327267137|ref|XP_003218359.1|	954.9	0	PREDICTED: glypican-1-like [Anolis carolinensis]
Unigene21426_TW1b	2650	1790	34.0259	gi|327279267|ref|XP_003224378.1|	1677.9	0	PREDICTED: 26S proteasome non-ATPase regulatory subunit 2-like [Anolis carolinensis]
Unigene21250_TW1b	2764	1866	34.0076	gi|363739553|ref|XP_001233346.2|	549.7	3e-154	PREDICTED: trinucleotide repeat-containing gene 18 protein [Gallus gallus]
CL281.Contig1_TW1b	277	187	34.0067	--	--	--	--
Unigene21934_TW1b	1837	1239	33.9754	gi|172045956|sp|Q5ZKZ9.2|LMF2_CHICK	781.2	0	RecName: Full=Lipase maturation factor 2
Unigene16325_TW1b	1538	1037	33.9645	gi|327262276|ref|XP_003215951.1|	359.4	3e-97	PREDICTED: lactoylglutathione lyase-like [Anolis carolinensis]
Unigene5448_TW1b	2215	1493	33.9538	gi|327277858|ref|XP_003223680.1|	930.2	0	PREDICTED: serine hydroxymethyltransferase, mitochondrial-like [Anolis carolinensis]
Unigene12665_TW1b	233	157	33.9427	--	--	--	--
Unigene24460_TW1b	331	223	33.9375	--	--	--	--
Unigene463_TW1b	1449	976	33.93	--	--	--	--
Unigene22883_TW1b	389	262	33.9277	gi|449267939|gb|EMC78830.1|	259.2	4e-68	Protein FAM122A, partial [Columba livia]
Unigene23482_TW1b	2582	1739	33.9271	gi|465990847|gb|EMP38499.1|	756.5	0	Adenylosuccinate synthetase isozyme 2 [Chelonia mydas]
Unigene23580_TW1b	2130	1434	33.9135	--	--	--	--
Unigene19510_TW1b	1637	1102	33.9106	gi|327264903|ref|XP_003217248.1|	941.8	0	PREDICTED: peroxisomal acyl-coenzyme A oxidase 1-like isoform 1 [Anolis carolinensis]
Unigene22972_TW1b	1309	881	33.9031	--	--	--	--
Unigene16512_TW1b	1266	852	33.9007	gi|327269348|ref|XP_003219456.1|	367.1	1e-99	PREDICTED: transmembrane protein 65-like [Anolis carolinensis]
Unigene20509_TW1b	220	148	33.8877	gi|6576738|dbj|BAA88337.1|	38.5	1e-07	ORF2 [Acanthochelys spixii]
Unigene5185_TW1b	479	322	33.8628	gi|348585140|ref|XP_003478330.1|	137.1	2e-31	PREDICTED: UPF0369 protein C6orf57-like [Cavia porcellus]
Unigene15527_TW1b	1907	1281	33.8377	gi|327263014|ref|XP_003216316.1|	815.1	0	PREDICTED: occludin-like [Anolis carolinensis]
Unigene24997_TW1b	1059	711	33.8202	gi|363727586|ref|XP_429533.3|	300.1	1e-79	PREDICTED: coiled-coil domain-containing protein 107 [Gallus gallus]
Unigene24777_TW1b	715	480	33.8172	gi|71896361|ref|NP_001026105.1|	315.5	1e-84	acidic leucine-rich nuclear phosphoprotein 32 family member B [Gallus gallus] >gi|82233971|sp|Q5ZMN0.1|AN32B_CHICK RecName: Full=Acidic leucine-rich nuclear phosphoprotein 32 family member B
Unigene20725_TW1b	953	639	33.7762	gi|47938117|gb|AAH71587.1|	399.1	1e-109	ARGLU1 protein [Homo sapiens]
Unigene22409_TW1b	2633	1765	33.7673	--	--	--	--
Unigene17296_TW1b	527	353	33.7417	--	--	--	--
Unigene21908_TW1b	971	650	33.7207	--	--	--	--
Unigene25100_TW1b	369	247	33.7189	--	--	--	--
Unigene10741_TW1b	592	396	33.6958	gi|395537366|ref|XP_003770674.1|	163.7	4e-39	PREDICTED: ribonuclease P protein subunit p20-like [Sarcophilus harrisii]
Unigene22882_TW1b	498	333	33.6835	gi|449267939|gb|EMC78830.1|	167.2	2e-40	Protein FAM122A, partial [Columba livia]
Unigene11157_TW1b	262	175	33.6465	gi|126317550|ref|XP_001381618.1|	61.6	1e-08	PREDICTED: tubulin-specific chaperone A-like [Monodelphis domestica]
[truncated: 52,787 more rows]

## Sheet: Gene annotation & expression 
Malaysian Tropidolaemus wagleri Venom Gland Transcriptome Toxins Annotations
Bradykinin-potentiating and C-type natriuretic peptides (BPP & NP)
ID	Protein ID	Subtype	gene Length	Read	FPKM	Redundant	A. acid sequence	Accesion	Coverage	Species	A.acid length	ID length	Identified Protein
CL14.Contig1_TW1b	Bradykinin-potentiating and C-type natriuretic peptides		1767	5410319	247433		MFVSRLAAGGLLLLALLALSLDGKPVQEETQSLQRPRLPKSPLEEEEQLSSERSPQTLSLGGKPDLRPCYPPCHYIPR	Q27J49	1-239	Lachesis muta	209	239	Tw_BNP01
							PKPRVVVQQLSSPHESPAGGTTALREELSPGPEAALGPAAAKAPAAPLRRAKGKGASAAA
							AARPMRDLRADGKQARQNWGRMVQPDHHAVGGGGGGGGGARRLKGLAKKAGGKGCFGLKL
							DRIGSASGLGC
					247433							1	1
Snake venom metalloproteinase (SVMP)
ID	Protein ID	Subtype	gene Length	Read	FPKM	Redundant	A. acid sequence	Accesion	Coverage	Species	A.acid length	ID length	Identified Protein
Unigene24331_TW1b	Zinc metalloproteinase/disintegrin PMMP-1	P-II	235	114245	24489.1		PNPAFKMIQVLLVTICLAVFPYQGSSIILETGNVNDYEVVYPRKVT	E9NW26	1-40	Protobothrops mucrosquamatus	46	487	Tw_SMP01
CL1504.Contig1_TW1b	Zinc metalloproteinase-disintegrin HV1	P-III	1934	527438	13737.8		MCGVTQTNLESYEPIKKAAQSYLTPKQQKYLNAPKYMKLYLVADQIMYLKYGRNFTNLRT	Q90ZI3	166-606	Protobothrops flavoviridis	440	612	Tw_SMP02
							RIYNMANILNLIFHRMNIHVAMLGLQVWSKEDKIIVQSSPDVTLKLFAAWRESVLLQNKS
							HDNAQLLTGINFNGPTAGLAYLGGICNPMYSVAVVQDYNKIHHLVAIAMAHEMGHNLGMN
							HDKDNCTCRAKSCVMAGTISCKASYLFSDCSREEHRAFLIKNMPQCILKKPLKTDIVSPP
							VCGNYFVEVGEDCDCGSPATCRDPCCNPATCKLRQGAQCAEGLCCDQCRFKGAGTECRAA
							KDECDMADLCTGRSAECIDRFQRDGQPCQNNYGYCYNGTCPTMRDQCISFFGPNAAVSQD
							ACFQFNRLGNHYGYCRKEQNTKIACEPQNVKCGRLYCVASSPANKNPCNIRYSPYDEDTG
							MVLPGTKCADGKACSNGKCI
Unigene330_TW1b	Zinc metalloproteinase-disintegrin-like 2d	P-III	1887	283296	7562.6		VYPRKVTAVPKGAVQPKYEDAMQYEFKVNGDPVVLHLEKNKGLFSEGYSETHYSPDGREI	J3SDW6	35-612	Crotalus adamanteus	577	612	Tw_SMP03
							TTYPSVEDHCYYHGRIQNDADSTASISACNGLKGHFTLQGEMFLIEPLKLSDSEAHAIYK
							YENVEKEDKAHKMCGVTQNWESYEPIQKASQLVVTPEQQRYLDAKKYVKFCVIVDHGMVQ
							ENNGDLDKIKRIIYEIVNTMNEICIALNTRVALVCLEMWNNGDKINVTSAASVTLNSFRN
							WKENDLMKRRSPDNAQLLTATDFDGDTVGLANIGSICDPKRSAAVVQYHSNISLLMAVTM
							AHELGHNLGIHHDGDRCNCTVCIMSPRLSNHPSKEFSNCSKAEYQTYLINHRPQCILNKP
							LKTDIISPPVCGNELLEVGEDCDCGSSENCQNPCCNAATCKLTPGSQCAEGLCCDQCRFK
							RAGTECRAPKNDCDISENCTGRSAKCPTDLLQRNGQPCQNKLGYCYNGKCPIMTDQCIAL
							WRPGVTVAPDVCFNYNLQGKDNFYCRRDNTTIFPCAQKDVKCGRLFCVEGPAVNGIVCKS
							TTSRNDPDYGMVDLGSKCGDGKVCNSNRQCVDVKKAY
					45789.5							3	3
C-type lectin (CTL)
ID	Protein ID	Subtype	gene Length	Read	FPKM	Redundant	A. acid sequence	Accesion	Coverage	Species	A.acid length	ID length	Identified Protein
Unigene18_TW1b	Snaclec agglucetin subunit alpha-2		629	122200	9786.41		MGRFIFVSFSLLVVFLCLSGTGADFKCPSEWYAYDQHCYRIINKPQTWGDAEKFCKKQAK	Q8AYA5	1-158	Deinagkistrodon acutus	158	158	Tw_SCL01
							GGHLVSIQSSGEADFVAWMVTQNIETPFHYVWIGLRVQNKKKQCSTEWSDGSSVSYDNLL
							ELYMRKCGGLEQEKGFRKWMNVACAQKHPFVCKFPPQC
Unigene23090_TW1b	Snaclec alboaggregin-D subunit beta		1550	166477	5410.35		LLVLFLSLRGAGAGLCCPMRWSSYEGHCYQVFKQEMNWTAAEKFCTQQHKGSHLVSVHNT	P0DM39	11-148	Trimeresurus albolabris	138	148	Tw_SCL02
							EEADFVVKMTHSSLGSTFVWIGVNNIWNGCHWKWSDGTALDYKEWREQFECLASRTFDNQ
							WLSMDCSSTSPFVCKFQA
Unigene14693_TW1b	C-type lectin TsL		673	2543	190.342		MGRCIFVSFGLLVVFLSLRGVKSSCCSNDSLPMNGLCYKIFNERKSWKDAEMFCRTYKPS	Q9YGP1	1-158	Trimeresurus stejnegeri	158	158	Tw_SCL03
							CHLASFHRSAESHDIAEYITDYHKGQAEVWIGLWDRKKDFSWEWTDRSCTDYLTWDKNQP
							DHYQNKEFCVELVSSTGYLLWNDQVCESKNAFLCQCRF
					15387.1							3	3
Phospholipase A2 (PLA2)
ID	Protein ID	Subtype	gene Length	Read	FPKM	Redundant	A. acid sequence	Accesion	Coverage	Species	A.acid length	ID length	Identified Protein
CL1723.Contig1_TW1b	Basic phospholipase A2 homolog acutohaemolysin		770	74189	4853.46		LFPVEGNLFDLWKMILQETGKNAFNYYGLYGCSCGVGGRRQPLDATDRCCFVHKCCYKKL	O57385	11-138	Deinagkistrodon acutus	130	138	Tw_PLA01
							TGCNPKMDHYSYIWTNKAIACGENDPCKNEMCECDKTLAICLGKNLDTYNKKYRNNVFLK
							FRCKKSSEQC
Unigene23233_TW1b	Acidic phospholipase A2 Tgc-E6		1992	69305	1752.58		WKMILQETGKNAFNYYGLYGCSCGVGGRRQPLDATDRCCFVHDCCYGKANGCDPKKDVYT	A8E2V8	24-134	Trimeresurus gracilis	113	139	Tw_PLA02
							YTMENGNIVCGGDTSCKNQVCECDKKAAVCFRNNLDTYNSKKYWMLSSKNCQD
CL1723.Contig2_TW1b	Acidic phospholipase A2 Tgc-E6		1569	4691	150.607		WKMILQETGKNAFNYYGLYGCSCGVGGRRQPLDATDRCCFVHDCCYGKANGCDPKKDVYT	A8E2V8	24-134	Trimeresurus gracilis	113	139	Tw_PLA02
							YTMENGNIVCGGDTSCKNQVCECDKKAAVCFRNNLDTYNSKKYWMLSSKNCQD
CL1723.Contig3_TW1b	Acidic phospholipase A2 Tgc-E6		1149	1350	59.1857		WKMILQETGKNAFNYYGLYGCSCGVGGRRQPLDATDRCCFVHDCCYGKANGCDPKKDVYT	A8E2V8	24-134	Trimeresurus gracilis	113	139	Tw_PLA02
							YTMENGNIVCGGDTSCKNQVCECDKKAAVCFRNNLDTYNSKKYWMLSSKNCQD
Unigene138_TW1b	Basic phospholipase A2 Sms-N6		248	977	198.447		GEGTPCQKQICECDRATAVCFGENLRTYKKKYMIYPDFLCTGPSEKC	Q6EER6	92-138	Sistrurus miliarius	47	138	Tw_PLA03
Unigene32536_TW1b	Basic phospholipase A2 Tbo-G6D49		284	27	4.789		GGGTWCKKQICECDKAAAICLRDNLYTYNKEYQFYGDFRCKEGPKKC	Q2YHJ2	92-138	Trimeresurus borneensis	47	138	Tw_PLA04
					7019.07							6	4
L-amino acid oxidase (LAAO)
ID	Protein ID	Subtype	gene Length	Read	FPKM	Redundant	A. acid sequence	Accesion	Coverage	Species	A.acid length	ID length	Identified Protein
Unigene22180_TW1b	L-amino acid oxidase Lm29		2604	214893	4157.04		MNVFFMFSLLFLAALGSCAEDRSPLEECFRETDYEEFLEIARNGLKATSNPKHVVIVGAG	J7H670	1-516	Lachesis muta	516	516	Tw_LAO01
							MAGLSAAYVLAEAGHQVTVLEASELVGGRVRTYRNEKEGWYANLGPMRLPEKHRIAREYT
							RKFGLQLNEFFQENKNAWYFVKNIRKRVWEVNKDPGVLKYPVKPSEEGKSAGQLYEESLG
							KVVEELQRTNCSYILNKYDTYSTKEYLIKEGNLSRGAVDMIGDLLNEDSGYYVSCIESMK
							HDTIFAYEKRFHEIVGGMVQLPTSMYQAIKEKVHFNTRVIKIQQNVKEVTVTFQTSAKET
							SSVTADYVIVCATSRATRRIKFEPPLPPKKAHALRSVHYRSGTKIFLTCTKKFWEDEGIH
							GGKSTTDLPSRFIYYPNHNFTSGVGVIIAYGIGDDANFFQALDFKDCADIVFNDLSLIHQ
							LPKKDIQAFCYPSVIQKWSLDKYAMGGITTFTPYQFQHFSEPLTAPFGRIYFAGEYTAQA
							HGWIDSTIKSGLKAARDVNRASENPSGIHLSNDNKL
					4157.04							1	1
5'nucleotidase (5'NUC)
ID	Protein ID	Subtype	gene Length	Read	FPKM	Redundant	A. acid sequence	Accesion	Coverage	Species	A.acid length	ID length	Identified Protein
Unigene24655_TW1b	Snake venom 5'-nucleotidase		995	36296	1837.55		IPEDQDVKAEVNKMKIQLHNYSSQEIGKTIVYLNGTTQACRFHECNLGNLICDAVVYDNV	F8S0Z7	328-588	Crotalus adamanteus	261	588	Tw_NUC01
							RHTDDKEWNHVSMCIVNGGGIRSPIDERANNGTITLEELTAVLPFGGTFDLLQIKGYALK
							QAFEHSVHRHGQGMGELLQVSGIKVVYDLSRKPGSRVVSLNVLCTQCRVPAYVPLEMKKT
							YKLLLPSFLASGGDGYHMLKGDSSNHTSGNLDISIVGDYIKRMGKVFPAVESRMIFSAGT
							LFQAQLFLTWGLCISLLYFIL
Unigene24659_TW1b	Snake venom 5'-nucleotidase		1922	58852	1542.45		MQTPKRRRGAQACPRSSPSPLLLLGAVWFCAALSVAAGSFELTLLHTNDVHARVEQTSRD	F8S0Z7	1-335	Crotalus adamanteus	333	588	Tw_NUC02
							SGKCTGQDCYGGVARRATKIRELRAKHRHVLLLDAGDQYQGTIWFSYFKGREVVKFMNSL
							RYDAMALGNHEFDNGLAGVLDPLLKHANFPILSANIKPKGPIASNISGYILPYKIINVGS
							EKVGIIGYTTKETPVLSNPGPYLEFRDEVEELQKHANKLTTLGVNKIIALGHSGFLEDQR
							IARKVKGVDVVIGGHTNTFLYTGSPPSTEVAAGNYPFMVQSDDGRQVPVVQAYAFGKYLG
							YLIVVFDDKGNVIKASGNPILLNKDIPEDQDVK
					3380							2	2
Snake venom serine protease (SVSP)
ID	Protein ID	Subtype	gene Length	Read	FPKM	Redundant	A. acid sequence	Accesion	Coverage	Species	A.acid length	ID length	Identified Protein
CL448.Contig1_TW1b	Venom plasminogen activator		767	20013	1314.38		VLIRVLATLLILQLSYAQKSSELVVGGSECNINEHRSLVVLFNSSRFLCSGILINQKWVI	E5L0E5	4-258	Agkistrodon piscivorus leucostoma	255	258	Tw_SSP01
							TAAHCESENFQMQLGVHSKKVLNEDEQTRDPKKRFICPNRKNDDERDKDIMLIKLNEPIS
							NSKHIAPLSLPSSPPSVGSVCRAMGWGTILPTKVKLPDVPHCVNIDLLDYSKCRAAYPDL
							LAESSTLCAGILEGGKDTCVGDSGGPLICNREFQGIASWGSTICGYEYEPALYTKVFDHL
							DWINSIIAGNTTATC
Unigene24830_TW1b	Thrombin-like enzyme gyroxin analog		662	6179	470.179		DPCAQPRKPALYTKIFDYIDWIQGVIAGNTTC	P33589	1-40	Lachesis muta muta	32	48	Tw_SSP02
Unigene24831_TW1b	Beta-fibrinogenase mucrofibrase-3		4324	29974	349.19		MVLIRVLANLLILQLSYAQKSSELIIGGRPCNINEHRSLVLVYYDEFQCSGTLINQEWVV	Q91509	1-257	Protobothrops mucrosquamatus	257	257	Tw_SSP03
							SAAHCDGDNIEVQLGVHSKRLPNKDKQTRVAKEKYFCVSSKNYTKWNKDIMLIRLDSPVN
							NSTHIAPVSLPSNPPSLGSVCRVMGWGSTTSPQETYPDVPHCANIKILDYAVCRAAHPWL
							PATSRTLCAGILEGGKDSCKGDSGGPLICNGKFQAIVSWGGNPCGQRRKPGVYTKVFNYI
							DWIQSIMAGNTTATCPP
Unigene24832_TW1b	Beta-fibrinogenase mucrofibrase-3		4345	26377	305.801		MVLIRVLANLLILQLSYAQKSSELIIGGRPCNINEHRSLVLVYYDEFQCSGTLINQEWVV	Q91509	1-256	Protobothrops mucrosquamatus	256	257	Tw_SSP04
							SAAHCDGDNIEVQLGVHSKRLPNKDKQTRVAKEKYFCVSSKNYTKWNKDIMLIRLDSPVN
							NSTHIAPVSLPSNPPSLGSVCRVMGWGSTTSPQETYPDVPHCANIKILDYAVCRAAHPWL
							PATSRTLCAGILEGGKDSCKGDSGGPLICNEEIQGIVSWGWHPCAKQREPGHYTKVFDYT
							DWIKNIMAGNLDATCP
CL448.Contig4_TW1b	Bradykinin-releasing enzyme KR-E-1		234	1411	303.748		INQEWVVTAAHCNSPNFQMKLGVHSKKVQNEDEETRNPKEKFICPNKKNDEVLDKDIMLI	Q7SZE2	31-107	Gloydius ussuriensis	77	234	Tw_SSP05
							KLDSPVNNSSHIAPVSL
Unigene24829_TW1b	Thrombin-like enzyme stejnobin		204	981	242.238		MSIYVGVHDRSVKIYYHQRRYPKKKYFFYCNKNLSRWDEDIMLMKLNRPVRKSAHIAPLS	Q8AY81	73-136	Trimeresurus stejnegeri	64	260	Tw_SSP06
							LPSS
CL448.Contig3_TW1b	Thrombin-like enzyme acutobin		249	1183	239.325		INQEWVVTAAHCDRSDLYLYIGMHDKYVKFDDEQGREPKEKYFYNCSDNLTKWDKDIMLI	Q9I8X2	57-138	Deinagkistrodon acutus	82	260	Tw_SSP07
							KLDHPVDNSTHIEPISLPSSPP
CL1352.Contig1_TW1b	Serine protease VLSP-3		546	1149	106.006		YAQKSSELVIGGDECNRTDHRSLALVYITSGFLCGGALINEEWALSAAHCD	E0Y420	17-67	Macrovipera lebetina	51	258	Tw_SSP08
Unigene24634_TW1b	Serine protease VLSP-3		271	350	65.0581		YAQKSSELVIGGDECNRTDHRSLALVYITSGFLCGGALINEEWALSAAHCDIGNMDIILG	E0Y420	17-106	Macrovipera lebetina	90	258	Tw_SSP08
							VHSLKVPNKDKQKRIAKEKFFCLSSKNYTK
CL788.Contig3_TW1b	Thrombin-like enzyme KN-BJ 2		618	790	64.3934		RGNMDIILGVHSLKVPNKDKQKRIAKEKFFCLSSKNYTK	O13069	67-105	Bothrops jararaca	39	257	Tw_SSP09
					2145.94							10	9
Phosphodiesterase (PDE)
ID	Protein ID	Subtype	gene Length	Read	FPKM	Redundant	A. acid sequence	Accesion	Coverage	Species	A.acid length	ID length	Identified Protein
Unigene21602_TW1b	Venom phosphodiesterase 1		785	16683	1070.55		WSSYTIYRSQPTSAPPSASDCLRLDVRIPAAQSQTCSNYQPDLTITPGFLYPPNFNLSNF	J3SEZ3	619-851	Crotalus adamanteus	233	851	Tw_PDE01
							EQYDALITSNIVPMFKGFTRLWNYFHTTLLPKYASERNGLNVISGPIFDYNYDGHFDSYS
							TIKEHVKNTKIPIPTHYFVVLTSCENQINTPLNCLGPLKVLSFILPHRPDNSESCADTLP
							ENLWVEKRIQIHTARVRDVELLTGLNFYSGLQQPLPETLQLKTFLPIFVNPVN
CL2548.Contig1_TW1b	Venom phosphodiesterase 1		2010	24175	605.861		MIQQKVLFISLVAVALGLGLGLGLKESVQPQVSCRYRCNETFSKMASGCSCDDKCTERQA	J3SEZ3	1-625	Crotalus adamanteus	625	851	Tw_PDE02
							CCSDYEDTCVLPTQSWSCIKLRCGEKRIANALCSCSEDCLEKKDCCTNYKSICKGETSWL
							KDKCASSIATQCPAGFEESPLILFSMDGFRAGYLESWDSLMPNINKLKTCGTHAKYMRAV
							YPTKTFVNHYTIATGLYPESHGIIDNNIYDVNLNLNFSLSGSTAKNPAWWGGQPIWHTAT
							YQGLKAATYFWPGSEVKINGSYPTIFKNYNKSISFEARVTEVLTWLDLPKAKRPDFYTLY
							IEEPDTTGHNYGPVSGEIIKALQMADRTLGMLMEGLKQRNLHNCINLILLADHGMEEISC
							DRLEYMANYFNNVDFFMYEGPAPRIRSKNVPKDFYTFDSEGIVKNLTCKKPKQYFKAYLS
							KDLPKRLHYVNNVRIDKVNLMVDQQWMAVRNKKFTRCKGGTHGYDNEFKSMQAIFLAHGP
							GFKEKNEVPSFENIEVYNLMCDLLKLKPAPNNGTHGSLNHLLKNPFYTPSPAKEQSSPLL
							CPFGPVPSPDVSGCNCSSITDLEKVNQRLNLNNQAKTESEAHNLPYGRPQVLQNHSNYCL
							LHQAKYISAYSQDILMPLWSSYTIY
					1676.41							2	2
Phospholipase B (PLB)
ID	Protein ID	Subtype	gene Length	Read	FPKM	Redundant	A. acid sequence	Accesion	Coverage	Species	A.acid length	ID length	Identified Protein
Unigene20823_TW1b	Phospholipase B		1055	9297	443.908		LPGYENIYFAHSSWFTYAATLRIYKHLDFKITDPQTKTGRASFSSYPGLLVSLDDFYILG	F8S101	240-553	Crotalus adamanteus	314	553	Tw_PLB01
							SGLIMLQTTNSVFNLSLLKKVVPESLFAWERVRIANMMADSGKTWAETFEKQNSGTYNNQ
							YMILDTKKIKLQRSLEDGTLYIIEQVPKLVKYSDQTKVLRNGYWPSYNIPFHKVIYNMSG
							YGEHVQRYGLEFSYEMAPRAKIFRRDQGKVTDMESMKSIMRYNNYKEDPYAKRNPCNTIC
							CRQDLDRKIPVPAGCYDSKVADISMAAKFTAYAINGPPVEKGLPVFSWIHFNKTKHQGLP
							ESYNFDFVTMKPVL
Unigene86_TW1b	Phospholipase B		1162	9455	409.881		MIRFGNPSSSDKRRQRCRSWYWGGLLLLWAVAETRADIHYATVYWLEAEKSFQIKDVLDK	F8S101	1-246	Crotalus adamanteus	246	553	Tw_PLB02
							NGGAYGYYNDTIQSTGWGILEIKAGYGNQPINNEILMYAAGFLEGYLTASHMSDHFANLF
							PLMIKNVIIEQKVKDFIQKQDEWTRQQIKNNKDDPFWRNAGYVIAQLDGLYMGNVEWAKR
							QKRTPLTDFEIRFLNVIGDLLDLIPALYSELRKTDFRSMPDVSRIYQWDMGHCSALIKVL
							PGYENI
					853.79							2	2
Cysteine-rich secretory protein (CRISP)
ID	Protein ID	Subtype	gene Length	Read	FPKM	Redundant	A. acid sequence	Accesion	Coverage	Species	A.acid length	ID length	Identified Protein
CL1654.Contig2_TW1b	cysteine-rich seceretory protein Og-CRPa		1342	19095	716.754		MIAFIVLPILAVVLQQSSGSVDFDSESPRNPEIQNEIIDLHNSLRRSVNPTASNMLKMEW	Q7ZTA0	1-240	Agkistrodon piscivorus piscivorus	240	240	Tw_CRP01
							YPEAAANAERWAYRCIEEHSSRNSRVVEEINCGENIYMSSNPMKWTEIIHAWYGEYKNFK
							YAVGADPSNAVIGHYTQIVWYKSYLAGCAAAYCPSSEYSYFYVCQYCPEGNIIGKSAFPY
							TSGPPCGDCPSACDYGLCTNPCTEKDIYINCNSLVQQSGCQDKRMQSYCPASCFCQNKII
					716.754							1	1
Phospholipase A2 inhibitor (PLA2 inhibitor)
ID	Protein ID	Subtype	gene Length	Read	FPKM	Redundant	A. acid sequence	Accesion	Coverage	Species	A.acid length	ID length	Identified Protein
Unigene535_TW1b	Phospholipase A2 inhibitor		2570	8064	158.059		MKSSAPSLLFACLAMSLSSYAQQVLYCPPTPAPESVTEFVCNSPSLREFPTGFPARTKII	O93233	1-331	Gloydius brevicaudus siniticus	331	331	Tw_PLI01
							SVEFTQVSSLGVEALQGLPNLQELHLSNNRLKTLPSGLFRNLPQLHTLDLSTNLLEDLPP
							EIFTNASSLTHLSLSENQLGELRPSWFETLEELRILGLDHNQVKEIPISCFNMLKELTSL
							DLSFNLIHRLTTGMFSGLDNMERLVLESNPIQCIVGRTFHWRPKLSVLSLKNSSLTNIMG
							FFQPLDQLELLDLSDNELTTMEHPVFMPTANLSLDLSGNPWACDCRLDNLLTWINEHNIH
							LYSKEEFVCASPKRFKGELATSLHRPQICPC
					158.059							1	1
Aminopeptidase
ID	Protein ID	Subtype	gene Length	Read	FPKM	Redundant	A. acid sequence	Accesion	Coverage	Species	A.acid length	ID length	Identified Protein
Unigene17233_TW1b	aminopeptidase A		3297	11935	182.35		MQGMDIEDKSSKMHCMKGKHVAIICGVVIAVGLILGLGLGLGLKPEACNPPEDNEQVSTK	A5HUI5	1-958	Gloydius brevicaudus	958	958	Tw_AP01
							SPTSSAPDVTNPSGSSVFCSAKNDENGAWTNFRLLNYVHPVHYDLDLTPEMEAEVYTGMV
							NISIRLEEQTIKHLWLHLRETKITEMPQLRTSSGQVIEIKRCFGYEPQEYVVIEAEEDLR
							PGNYFLSMKFKGYLNGSLVGFYSTTYGENGKTKYIAATDHEPTDARKSFPCFDEPNKKAT
							YTISITHEHDYEAISNMPVEKTISLDNKWTKTIFKKSVPMSTYLVAWAVHQFKYEERISS
							RGIPLRIYAQPQQINTAIYAANVTKVVFDYFENYFNMNYSLPKLDKIAIPDFGTGAMENW
							GLITYRETNLLYDSRESAASNKQRVAAVIAHELVHQWFGNIVTMDWWDDLWLNEGFASFF
							EFMGVNAKEEKWQMLDQILIDDLLPVLKDDSLVSSHAITVNVSSPDEITSVFDGISYSKG
							ASILRMLEDWISPDHFRAGCQKYLIDHYFSNAKTDDFWIAMEEVSGKPVREVMDTWTRQM
							GYPVLKVALNSTVTQQRFLLDPKADPSKPYSQFSYKWNIPVKWKEGNTSSITFYNKSESA
							GITITRPSDLPPDSFLKVNKDHVGFYRVNYEPQVWRALADIMMKDYQNFNLTDRAGFIDD
							AFALARAGLLKYADALNLTRYLQNETEYIPWQRAVVAVSYIGQMVEDDKALYPKFQRYFG
							SLVKPIASELKWENDEDHIKSLLRTTVLEFACNMDDPEALGNASLLFKNWTSGISLDVNL
							RLLVYRFGMQNSGDEQAWNYMFEKYRTATLAQEKEKLLYGLASVKNITLLNRFLNCIKNT
							TLIRSQDVFTVLRYISFNSYGKTMAWDWVRLNWEYLVKRYTLNDRNLGRLISRISVTFNT
							ELQLWQMENFFERYPDAGAGEASRKQALETTKSNIEWLKQYRDDVASWLENSEQPNFV
					182.35							1	1
Cystatin
ID	Protein ID	Subtype	gene Length	Read	FPKM	Redundant	A. acid sequence	Accesion	Coverage	Species	A.acid length	ID length	Identified Protein
Unigene25005_TW1b	Cystatin-C		746	867	58.5441		GVKMALLRGLLVCSLLLLSYICKEALGTRLLGGRETASLEEPDVKMALQFAMNEYNRGSN	J3SE80	1-135	Crotalus adamanteus	138	136	Tw_CYS01
							DMYSSRVSEAIEVQRQIVSGVIYYFTVKIGRTVCRKGTTDLENCAFHNTPKLAQTMTCTF
							EVYNIPWRNSISLTKSSC
Unigene11154_TW1b	Cystatin-1		747	415	27.9853		MHSRLPVAAPLCLLLLLPSVLPATMPGGLSPRDVTDSDVQEAAVFAVEEYNNARSTNSHY	J3RYX9	1-136	Crotalus adamanteus	136	139	Tw_CYS02
							FKALRFVDAQSQVVSGVKYYLTMELVKTNCQKIIGSPKVYQEIQNCQLPPGNQQEKLMCH
							FEVWSRPWLKKTLLTKE
					86.5294							2	2
Hyaluronidase (HYA)
ID	Protein ID	Subtype	gene Length	Read	FPKM	Redundant	A. acid sequence	Accesion	Coverage	Species	A.acid length	ID length	Identified Protein
Unigene19642_TW1b	Hyaluronidase		2037	3495	86.4289		MYHLWIKCLAAWIFLKKFNGVHVMQAKAPMYPNEPFLVFWNAPTTQCLLRYKVDLDLKTF	J3S820	1-449	Crotalus adamanteus	449	449	Tw_HYA01
							HIVTNANYSLSGSAVTIFYPNHLGVYPHIDDRGRFFNGIIPQNESLAKHLNKSKSDINRM
							IPLSTFHGLGVIDWENWRPQWDRNWGSKNVYRNRSIQFARDLHPELSENEIKRLAKREYE
							KAAKSFMRDTLLLAEEMRPNGYWGYYLYPDCQNYNYKTKSDQYTGECPDIEMSRNNQLLW
							LWRDSTALFPNIYLETILRSSDNALKFVHHRLKESMRIASMARKDYALPVFAYARPFYAY
							TFEPLTQEDLVTTIGETAAMGAAGIVFWGSMQYASTVESCGKVKDYMDGPLGHYIINVTT
							AAKICSHFLCKKHGRCVRKHSDSNAFLHLFPDSYRIIVHGNATEKKVIVKGKLELENLIF
							LRNNFMCHCYQGWKGLYCEKYSVKDIRKI
					86.4289							1	1
Venom endothelial growth factor (VEGF)
ID	Protein ID	Subtype	gene Length	Read	FPKM	Redundant	A. acid sequence	Accesion	Coverage	Species	A.acid length	ID length	Identified Protein
Unigene18209_TW1b	Snake venom vascular endothelial growth factor toxin		400	30	3.778		LFCIQGWPSGTVQGEASSPSKILSGKEGCASLKARGALKAKAGMPFMEVYERSFCQTRET	Q330K6	11-116	Protobothrops mucrosquamatus	132	143	Tw_VGF01
							LVPILEEYPDEVAYIFKPSCVPVMRCSGFCSDESLMCTAVGKRTVGREVMKVDPRSTAKV
							EMMQFTEHTGCE
CL2419.Contig3_TW1b	Snake venom vascular endothelial growth factor toxin		806	19	1.1875		VMKVDPRSTAKVEMMQFTEHTGCECRPRSASGVNSGKHKRNSQEWKPRAKFPFV	Q90X24	92-146	Bothrops insularis	54	146	Tw_VGF02
CL215.Contig2_TW1b	Vascular endothelial growth factor A		731	31	2.1362		RKSKREKGKGQKRKRKRGRYKPQNFHCEPCSERRKHLYKQDPLTCKCSCKFTDSRCKSKQ	P67860	142-216	Protobothrops flavoviridis	75	216	Tw_VGF03
							LELNERTCRCEKPRR
CL215.Contig3_TW1b	Vascular endothelial growth factor A		2042	72	1.7761		MNFLLTWIHWGLAALLYFHNAKVLQAAPAQGDGDRQQSKAISFMTVYERSICRPIETIVD	P67860	1-216	Protobothrops flavoviridis	216	216	Tw_VGF04
							IFQEYPDEVEYIFKPCCVALIRCGGCCNDEALECVPTEVYNVTMEIMKIKPHQNQNIHPM
							SFQQHSKCECRPKKEIRIIQEKKSKREKGKGQKRKRKRGRYKPQNFHCEPCSERRKHLYK
							QDPLTCKCSCKFTDSRCKSKQLELNERTCRCEKPRR
Unigene22412_TW1b	Vascular endothelial growth factor A		1632	35	1.0803		MNFLLTWIHWGLAALLYFHNAKVLQAAPAQGDGDRQQSKAISFMTVYERSICRPIETIVD	P67860	1-216	Protobothrops flavoviridis	233	216	Tw_VGF05
							IFQEYPDEVEYIFKPCCVALIRCGGCCNDEALECVPTEVYNVTMEIMKIKPHQNQNIHPM
							SFQQHSKCECRPKKEIRIIQEKKSKREKGKGQKRKRKRGRYKPQNFHCEPCSERRKHLYK
							QDPLTCKCSCKFTDSRCKSKQLELNERTCRAPRLALTAPLUTRSKKRCEKPRR
CL215.Contig6_TW1b	Vascular endothelial growth factor A		1838	62	1.6992		MNFLLTWIHWGLAALLYFHNAKVLQAAPAQGDGDRQQSKAISFMTVYERSICRPIETIVD	P67860	1-148	Protobothrops flavoviridis	148	148	Tw_VGF06
							IFQEYPDEVEYIFKPCCVALIRCGGCCNDEALECVPTEVYNVTMEIMKIKPHQNQNIHPM
							SFQQHSKCECRPKKEIRIIQEKCEKPRR
CL215.Contig1_TW1b	Vascular endothelial growth factor A		674	26	1.9432		SHCEPCSERRKHLYKQDPLTCKCSCKFTDSRCKSKQLELNERTCRCEKPRR	P67860	142-192	Protobothrops flavoviridis	51	192	Tw_VGF07
Unigene22416_TW1b	Vascular endothelial growth factor A		281	6	1.0756		SHCEPCSERRKHLYKQDPLTCKCSCKFTDSRCKSKQLELNERTCR	P67860	142-186	Protobothrops flavoviridis	42	192	Tw_VGF07
CL215.Contig5_TW1b	Vascular endothelial growth factor A		1970	46	1.1762		MNFLLTWIHWGLAALLYFHNAKVLQAAPAQGDGDRQQSKAISFMTVYERSICRPIETIVD	C0K3N4	1-192	Agkistrodon piscivorus piscivorus	192	192	Tw_VGF08
							IFQEYPDEVEYIFKPCCVALIRCGGCCNDEALECVPTEVYNVTMEIMKIKPHQNQNIHPM
							SFQQHSKCECRPKKEIRIIQENHCEPCSERRKHLYKQDPLTCKCSCKFTDSRCKSKQLEL
							NERTCRCEKPRR
					15.8523							9	8
